# Supplementary material for: 2-[Bis(5-chloro-2-pyridylamino)methyl]pyridine monohydrate
Source: Acta Crystallogr Sect E Struct Rep Online. 2008 Nov 22;64(Pt 12):o2428. doi: 10.1107/S1600536808035940 (PMC2960150; doi:10.1107/S1600536808035940)
Supplement: Supplementary file 1 [file e-64-o2428-sup1.cif]

##############################################################################
###                                                                        ###
###        Electronic paper (Acta Crystallographica Section E)             ###
###                                                                        ###
##############################################################################
#                                                                            #
# This CIF contains the data in a paper accepted for publication in Acta     #
# Crystallographica Section E. It conforms to the requirements of Notes      #
# for Authors for Section E, and has been peer reviewed under the auspices   #
# of the IUCr Commission on Journals.                                        #
#                                                                            #
# Full details of the Crystallographic Information File format               #
# are given in the paper "The Crystallographic Information File (CIF):       #
# a New Standard Archive File for Crystallography" by S. R. Hall, F. H.      #
# Allen and I. D. Brown [Acta Cryst. (1991), A47, 655-685].                  #
#                                                                            #
# The current version of the core CIF dictionary is obtainable from          #
# ftp://ftp.iucr.org/pub/cif_core.dic. The current version number is 2.4.    #
#                                                                            #
# Software is freely available for graphical display of the structure(s) in  #
# this CIF.  For information consult the CIF home page http://www.iucr.org/  #
# cif/home.html                                                              #
#                                                                            #
# This file may be used for bona fide research purposes within the           #
# scientific community so long as proper attribution is given to the journal # 
# article from which it was obtained.                                        #
#                                                                            #
##############################################################################
                                             
data_I
_audit_creation_method     SHELXL-97
_chemical_name_systematic
;
2-[Bis(5-chloro-2-pyridylamino)methyl]pyridine monohydrate
;
_chemical_name_common     ?
_chemical_formula_moiety     'C16 H13 Cl2 N5, H2 O'
_chemical_formula_sum     'C16 H15 Cl2 N5 O'
_chemical_formula_iupac     'C16 H13 Cl2 N5, H2 O'
_chemical_formula_weight     364.23
_chemical_melting_point     ?
_symmetry_cell_setting     Monoclinic
_symmetry_space_group_name_H-M     C2/c
_symmetry_space_group_name_hall     '-C 2yc'
loop_
    _symmetry_equiv_pos_as_xyz
    'x, y, z'
    '-x, y, -z+1/2'
    'x+1/2, y+1/2, z'
    '-x+1/2, y+1/2, -z+1/2'
    '-x, -y, -z'
    'x, -y, z-1/2'
    '-x+1/2, -y+1/2, -z'
    'x+1/2, -y+1/2, z-1/2'
_cell_length_a     34.414(3)
_cell_length_b     4.4337(3)
_cell_length_c     26.236(2)
_cell_angle_alpha     90.00
_cell_angle_beta     124.7780(10)
_cell_angle_gamma     90.00
_cell_volume     3288.0(4)
_cell_formula_units_Z     8
_cell_measurement_reflns_used     2781
_cell_measurement_theta_min     2.38
_cell_measurement_theta_max     26.14
_cell_measurement_temperature     150(2)
_exptl_crystal_description     lath
_exptl_crystal_colour     colourless
_exptl_crystal_size_max     0.35
_exptl_crystal_size_mid     0.10
_exptl_crystal_size_min     0.05
_exptl_crystal_density_diffrn     1.472
_exptl_crystal_density_meas     ?
_exptl_crystal_density_method     'not measured'
_exptl_crystal_F_000     1504
_exptl_absorpt_coefficient_mu     0.409
_exptl_absorpt_correction_type     multi-scan
_exptl_absorpt_process_details     '(SADABS; Sheldrick, 2003)'
_exptl_absorpt_correction_T_min     0.8702
_exptl_absorpt_correction_T_max     0.9799
_diffrn_ambient_temperature     150(2)
_diffrn_radiation_type     MoK\a
_diffrn_radiation_wavelength     0.71073
_diffrn_radiation_source     'fine-focus sealed tube'
_diffrn_radiation_monochromator     graphite
_diffrn_measurement_device_type     'Bruker APEXII CCD'
_diffrn_measurement_method     '\f and \w scans'
_diffrn_detector_area_resol_mean     ?
_diffrn_reflns_number     14914
_diffrn_reflns_av_R_equivalents     0.0424
_diffrn_reflns_av_sigmaI/netI     0.0377
_diffrn_reflns_theta_min     1.89
_diffrn_reflns_theta_max     27.50
_diffrn_reflns_theta_full     27.50
_diffrn_measured_fraction_theta_max     0.999
_diffrn_measured_fraction_theta_full     0.999
_diffrn_reflns_limit_h_min     -44
_diffrn_reflns_limit_h_max     44
_diffrn_reflns_limit_k_min     -5
_diffrn_reflns_limit_k_max     5
_diffrn_reflns_limit_l_min     -34
_diffrn_reflns_limit_l_max     34
_diffrn_standards_number     ?
_diffrn_standards_interval_count     ?
_diffrn_standards_interval_time     ?
_diffrn_standards_decay_%     ?
_reflns_number_total     3778
_reflns_number_gt     2830
_reflns_threshold_expression     >2sigma(I)
_refine_ls_structure_factor_coef     Fsqd
_refine_ls_matrix_type     full
_refine_ls_R_factor_all     0.0581
_refine_ls_R_factor_gt     0.0391
_refine_ls_wR_factor_gt     0.0910
_refine_ls_wR_factor_ref     0.1014
_refine_ls_goodness_of_fit_ref     1.037
_refine_ls_restrained_S_all     1.037
_refine_ls_number_reflns     3778
_refine_ls_number_parameters     217
_refine_ls_number_restraints     0
_refine_ls_hydrogen_treatment     constr
_refine_ls_weighting_scheme     calc
_refine_ls_weighting_details
         'calc w=1/[\s^2^(Fo^2^)+(0.0476P)^2^+1.3212P] where P=(Fo^2^+2Fc^2^)/3'
_atom_sites_solution_hydrogens     geom
_atom_sites_solution_primary     direct
_atom_sites_solution_secondary     difmap
_refine_ls_shift/su_max     0.000
_refine_ls_shift/su_mean     0.000
_refine_diff_density_max     0.34
_refine_diff_density_min     -0.25
_refine_ls_extinction_method     none
_refine_ls_extinction_coef     ?
loop_
    _atom_type_symbol
    _atom_type_description
    _atom_type_scat_dispersion_real
    _atom_type_scat_dispersion_imag
    _atom_type_scat_source
    'C' 'C' 0.0033 0.0016
                         'International Tables Vol C Tables 4.2.6.8 and 6.1.1.4'
    'H' 'H' 0.0000 0.0000
                         'International Tables Vol C Tables 4.2.6.8 and 6.1.1.4'
    'N' 'N' 0.0061 0.0033
                         'International Tables Vol C Tables 4.2.6.8 and 6.1.1.4'
    'O' 'O' 0.0106 0.0060
                         'International Tables Vol C Tables 4.2.6.8 and 6.1.1.4'
    'Cl' 'Cl' 0.1484 0.1585
                         'International Tables Vol C Tables 4.2.6.8 and 6.1.1.4'
_computing_data_collection     'APEX2 (Bruker, 2005)'
_computing_cell_refinement     'SAINT (Bruker, 2005)'
_computing_data_reduction     'SAINT (Bruker, 2005)'
_computing_structure_solution     'SHELXS97 (Sheldrick, 2008)'
_computing_structure_refinement     'SHELXL97 (Sheldrick, 2008)'
_computing_molecular_graphics     'SHELXTL (Sheldrick, 2008)'
_computing_publication_material     'SHELXTL (Sheldrick, 2008)'
loop_
    _atom_site_type_symbol
    _atom_site_label
    _atom_site_fract_x
    _atom_site_fract_y
    _atom_site_fract_z
    _atom_site_U_iso_or_equiv
    _atom_site_adp_type
    _atom_site_calc_flag
    _atom_site_refinement_flags
    _atom_site_occupancy
    _atom_site_disorder_assembly
    _atom_site_disorder_group
    N N1 0.25729(5) 0.5318(4) 0.15040(7) 0.0272(3) Uani d . 1 . .
    C C1 0.30054(7) 0.4226(5) 0.17347(9) 0.0308(4) Uani d . 1 . .
    H H1 0.3259 0.4888 0.2134 0.037 Uiso calc R 1 . .
    C C2 0.31028(7) 0.2185(4) 0.14231(9) 0.0317(4) Uani d . 1 . .
    H H2 0.3414 0.1436 0.1606 0.038 Uiso calc R 1 . .
    C C3 0.27344(7) 0.1266(5) 0.08383(9) 0.0330(4) Uani d . 1 . .
    H H3 0.2789 -0.0104 0.0607 0.040 Uiso calc R 1 . .
    C C4 0.22844(7) 0.2366(4) 0.05934(9) 0.0279(4) Uani d . 1 . .
    H H4 0.2026 0.1759 0.0192 0.033 Uiso calc R 1 . .
    C C5 0.22143(6) 0.4366(4) 0.09407(8) 0.0232(4) Uani d . 1 . .
    C C6 0.17286(6) 0.5693(4) 0.06964(8) 0.0235(4) Uani d . 1 . .
    H H6 0.1720 0.7800 0.0554 0.028 Uiso calc R 1 . .
    N N2 0.13502(5) 0.4001(4) 0.01720(6) 0.0244(3) Uani d . 1 . .
    H H2N 0.1224 0.2485 0.0239 0.029 Uiso d R 1 . .
    N N3 0.13945(5) 0.6845(3) -0.05317(7) 0.0254(3) Uani d . 1 . .
    C C7 0.12129(7) 0.7555(4) -0.11245(9) 0.0279(4) Uani d . 1 . .
    H H7 0.1368 0.9051 -0.1206 0.033 Uiso calc R 1 . .
    C C8 0.08131(6) 0.6224(5) -0.16202(8) 0.0286(4) Uani d . 1 . .
    Cl Cl1 0.06183(2) 0.72387(14) -0.23748(2) 0.04370(16) Uani d . 1 . .
    C C9 0.05738(6) 0.4096(5) -0.15136(8) 0.0296(4) Uani d . 1 . .
    H H9 0.0295 0.3165 -0.1850 0.035 Uiso calc R 1 . .
    C C10 0.07470(6) 0.3361(4) -0.09131(8) 0.0255(4) Uani d . 1 . .
    H H10 0.0588 0.1919 -0.0825 0.031 Uiso calc R 1 . .
    C C11 0.11634(6) 0.4768(4) -0.04267(8) 0.0224(4) Uani d . 1 . .
    N N4 0.16586(5) 0.5834(4) 0.11881(7) 0.0273(4) Uani d . 1 . .
    H H4N 0.1839 0.4738 0.1518 0.033 Uiso d R 1 . .
    N N5 0.10283(5) 0.9191(4) 0.06534(7) 0.0267(3) Uani d . 1 . .
    C C12 0.06679(6) 1.0659(4) 0.06110(9) 0.0288(4) Uani d . 1 . .
    H H12 0.0479 1.1975 0.0269 0.035 Uiso calc R 1 . .
    C C13 0.05617(6) 1.0341(4) 0.10388(9) 0.0275(4) Uani d . 1 . .
    Cl Cl2 0.008985(17) 1.23175(12) 0.09516(3) 0.03644(14) Uani d . 1 . .
    C C14 0.08384(7) 0.8454(5) 0.15457(9) 0.0298(4) Uani d . 1 . .
    H H14 0.0773 0.8215 0.1849 0.036 Uiso calc R 1 . .
    C C15 0.12065(7) 0.6949(4) 0.16002(9) 0.0281(4) Uani d . 1 . .
    H H15 0.1401 0.5650 0.1943 0.034 Uiso calc R 1 . .
    C C16 0.12928(6) 0.7355(4) 0.11388(8) 0.0238(4) Uani d . 1 . .
    O O1 0.27352(5) 0.8741(3) 0.24925(6) 0.0359(3) Uani d . 1 . .
    H H1O 0.2644 0.7974 0.2157 0.043 Uiso d R 1 . .
    H H2O 0.2570 1.0234 0.2418 0.043 Uiso d R 1 . .
loop_
    _atom_site_aniso_label
    _atom_site_aniso_U_11
    _atom_site_aniso_U_22
    _atom_site_aniso_U_33
    _atom_site_aniso_U_12
    _atom_site_aniso_U_13
    _atom_site_aniso_U_23
    N1 0.0274(8) 0.0316(9) 0.0225(8) -0.0008(7) 0.0142(7) 0.0010(7)
    C1 0.0266(10) 0.0366(11) 0.0260(10) 0.0014(8) 0.0130(8) 0.0040(8)
    C2 0.0286(10) 0.0339(11) 0.0381(11) 0.0057(8) 0.0224(9) 0.0095(9)
    C3 0.0399(11) 0.0315(10) 0.0387(11) 0.0032(9) 0.0290(10) 0.0017(9)
    C4 0.0304(10) 0.0306(10) 0.0253(9) -0.0008(8) 0.0174(8) -0.0014(8)
    C5 0.0267(9) 0.0239(9) 0.0213(8) -0.0014(7) 0.0150(7) 0.0029(7)
    C6 0.0246(9) 0.0281(10) 0.0182(8) -0.0004(7) 0.0125(7) -0.0008(7)
    N2 0.0275(8) 0.0275(8) 0.0187(7) -0.0047(6) 0.0134(6) 0.0003(6)
    N3 0.0272(8) 0.0288(8) 0.0216(8) -0.0025(6) 0.0146(7) -0.0003(6)
    C7 0.0306(10) 0.0302(10) 0.0272(9) 0.0009(8) 0.0191(8) 0.0033(8)
    C8 0.0303(10) 0.0363(11) 0.0195(9) 0.0068(8) 0.0144(8) 0.0037(8)
    Cl1 0.0461(3) 0.0610(4) 0.0212(2) 0.0011(3) 0.0175(2) 0.0074(2)
    C9 0.0245(9) 0.0343(11) 0.0235(9) 0.0007(8) 0.0099(8) -0.0018(8)
    C10 0.0210(9) 0.0279(10) 0.0268(9) -0.0003(7) 0.0133(8) 0.0004(8)
    C11 0.0235(9) 0.0237(9) 0.0222(9) 0.0028(7) 0.0144(7) -0.0010(7)
    N4 0.0276(8) 0.0366(9) 0.0191(7) 0.0049(7) 0.0142(7) 0.0034(7)
    N5 0.0260(8) 0.0317(9) 0.0246(8) -0.0011(7) 0.0157(7) 0.0010(7)
    C12 0.0254(9) 0.0319(10) 0.0279(10) -0.0020(8) 0.0145(8) 0.0012(8)
    C13 0.0241(9) 0.0293(10) 0.0331(10) -0.0039(8) 0.0186(8) -0.0062(8)
    Cl2 0.0296(3) 0.0394(3) 0.0465(3) -0.0015(2) 0.0254(2) -0.0073(2)
    C14 0.0352(10) 0.0333(10) 0.0288(10) -0.0056(8) 0.0229(9) -0.0045(8)
    C15 0.0320(10) 0.0318(10) 0.0222(9) -0.0009(8) 0.0165(8) -0.0011(8)
    C16 0.0258(9) 0.0256(9) 0.0206(8) -0.0045(7) 0.0137(7) -0.0049(7)
    O1 0.0438(8) 0.0344(8) 0.0245(7) 0.0003(6) 0.0165(6) -0.0050(6)
loop_
    _geom_bond_atom_site_label_1
    _geom_bond_atom_site_label_2
    _geom_bond_site_symmetry_2
    _geom_bond_distance
    _geom_bond_publ_flag
    N1 C1 . 1.337(2) ?
    N1 C5 . 1.343(2) ?
    C1 C2 . 1.383(3) ?
    C1 H1 . 0.9500 ?
    C2 C3 . 1.381(3) ?
    C2 H2 . 0.9500 ?
    C3 C4 . 1.383(3) ?
    C3 H3 . 0.9500 ?
    C4 C5 . 1.388(3) ?
    C4 H4 . 0.9500 ?
    C5 C6 . 1.526(2) ?
    C6 N4 . 1.442(2) ?
    C6 N2 . 1.452(2) ?
    C6 H6 . 1.0000 ?
    N2 C11 . 1.358(2) ?
    N2 H2N . 0.8699 ?
    N3 C7 . 1.342(2) ?
    N3 C11 . 1.344(2) ?
    C7 C8 . 1.375(3) ?
    C7 H7 . 0.9500 ?
    C8 C9 . 1.381(3) ?
    C8 Cl1 . 1.7484(18) ?
    C9 C10 . 1.368(3) ?
    C9 H9 . 0.9500 ?
    C10 C11 . 1.409(2) ?
    C10 H10 . 0.9500 ?
    N4 C16 . 1.368(2) ?
    N4 H4N . 0.8698 ?
    N5 C16 . 1.338(2) ?
    N5 C12 . 1.348(2) ?
    C12 C13 . 1.372(3) ?
    C12 H12 . 0.9500 ?
    C13 C14 . 1.389(3) ?
    C13 Cl2 . 1.7418(19) ?
    C14 C15 . 1.365(3) ?
    C14 H14 . 0.9500 ?
    C15 C16 . 1.413(2) ?
    C15 H15 . 0.9500 ?
    O1 H1O . 0.8206 ?
    O1 H2O . 0.8206 ?
loop_
    _geom_angle_atom_site_label_1
    _geom_angle_atom_site_label_2
    _geom_angle_atom_site_label_3
    _geom_angle_site_symmetry_1
    _geom_angle_site_symmetry_3
    _geom_angle
    _geom_angle_publ_flag
    C1 N1 C5 . . 118.11(16) ?
    N1 C1 C2 . . 123.50(18) ?
    N1 C1 H1 . . 118.3 ?
    C2 C1 H1 . . 118.3 ?
    C3 C2 C1 . . 118.10(18) ?
    C3 C2 H2 . . 121.0 ?
    C1 C2 H2 . . 121.0 ?
    C2 C3 C4 . . 119.16(18) ?
    C2 C3 H3 . . 120.4 ?
    C4 C3 H3 . . 120.4 ?
    C3 C4 C5 . . 119.22(18) ?
    C3 C4 H4 . . 120.4 ?
    C5 C4 H4 . . 120.4 ?
    N1 C5 C4 . . 121.90(16) ?
    N1 C5 C6 . . 116.09(15) ?
    C4 C5 C6 . . 121.98(16) ?
    N4 C6 N2 . . 110.65(14) ?
    N4 C6 C5 . . 110.04(14) ?
    N2 C6 C5 . . 111.98(15) ?
    N4 C6 H6 . . 108.0 ?
    N2 C6 H6 . . 108.0 ?
    C5 C6 H6 . . 108.0 ?
    C11 N2 C6 . . 122.92(15) ?
    C11 N2 H2N . . 117.7 ?
    C6 N2 H2N . . 119.3 ?
    C7 N3 C11 . . 117.36(15) ?
    N3 C7 C8 . . 123.29(17) ?
    N3 C7 H7 . . 118.4 ?
    C8 C7 H7 . . 118.4 ?
    C7 C8 C9 . . 119.47(17) ?
    C7 C8 Cl1 . . 119.40(15) ?
    C9 C8 Cl1 . . 121.13(15) ?
    C10 C9 C8 . . 118.51(17) ?
    C10 C9 H9 . . 120.7 ?
    C8 C9 H9 . . 120.7 ?
    C9 C10 C11 . . 119.16(17) ?
    C9 C10 H10 . . 120.4 ?
    C11 C10 H10 . . 120.4 ?
    N3 C11 N2 . . 117.63(15) ?
    N3 C11 C10 . . 122.19(16) ?
    N2 C11 C10 . . 120.16(16) ?
    C16 N4 C6 . . 123.43(15) ?
    C16 N4 H4N . . 117.7 ?
    C6 N4 H4N . . 118.5 ?
    C16 N5 C12 . . 117.83(15) ?
    N5 C12 C13 . . 123.00(18) ?
    N5 C12 H12 . . 118.5 ?
    C13 C12 H12 . . 118.5 ?
    C12 C13 C14 . . 119.23(17) ?
    C12 C13 Cl2 . . 120.28(15) ?
    C14 C13 Cl2 . . 120.48(14) ?
    C15 C14 C13 . . 118.88(17) ?
    C15 C14 H14 . . 120.6 ?
    C13 C14 H14 . . 120.6 ?
    C14 C15 C16 . . 118.96(18) ?
    C14 C15 H15 . . 120.5 ?
    C16 C15 H15 . . 120.5 ?
    N5 C16 N4 . . 118.68(16) ?
    N5 C16 C15 . . 122.09(17) ?
    N4 C16 C15 . . 119.23(16) ?
    H1O O1 H2O . . 106.9 ?
loop_
    _geom_hbond_atom_site_label_D
    _geom_hbond_atom_site_label_H
    _geom_hbond_atom_site_label_A
    _geom_hbond_site_symmetry_A
    _geom_hbond_distance_DH
    _geom_hbond_distance_HA
    _geom_hbond_distance_DA
    _geom_hbond_angle_DHA
    N2 H2N N5 1_545 0.87 2.15 2.994(2) 165
    N4 H4N O1 4_545 0.87 2.18 2.993(2) 156
    O1 H1O N1 . 0.82 1.98 2.773(2) 164
    O1 H2O O1 4 0.82 1.96 2.758(2) 163
data_global
_journal_date_recd_electronic     2008-10-20
_journal_date_accepted     2008-11-03
_journal_name_full     'Acta Crystallographica, Section E'
_journal_year     2008
_journal_volume     64
_journal_issue     12
_journal_page_first     o2428
_journal_page_last     o2428
_journal_paper_category     QO
_journal_coeditor_code     WN2287
_publ_contact_author_name     'Davar M. Boghaei'
_publ_contact_author_address
;
Department of Chemistry,
Sharif University of Technology,
P. O. Box 11155-8639,
Tehran, Iran
;
_publ_contact_author_email     dboghaei@sharif.edu
_publ_contact_author_fax     ?
_publ_contact_author_phone     982166165306
_publ_section_title
;
2-[Bis(5-chloro-2-pyridylamino)methyl]pyridine monohydrate
;
loop_
    _publ_author_name
    _publ_author_footnote
    _publ_author_address
    'M. Boghaei, Davar' .
;
Department of Chemistry,
Sharif University of Technology,
PO Box 11155-8639,
Tehran, Iran
;
    'Najafpour, Mohammad Mahdi' .
;
Department of Chemistry,
Sharif University of Technology,
PO Box 11155-8639,
Tehran, Iran
;
    'McKee, Vickie' .
;
Department of Chemistry,
Loughborough University,
Leicestershire LE11 3TU,
England
;
_publ_section_synopsis     .
