# Supplementary material for: 2-[Bis(5-chloro-2-pyridylamino)methyl]pyridine monohydrate
Source: Acta Crystallogr Sect E Struct Rep Online. 2008 Nov 22;64(Pt 12):o2428. doi: 10.1107/S1600536808035940 (PMC2960150; doi:10.1107/S1600536808035940)
Supplement: Supplementary file 2 [file e-64-o2428-Isup2.hkl]

# 
# h,k,l, Fc-squared, Fo-squared, sigma(Fo-squared) and status flag 
# 
data_I
_shelx_title ' Mahdi18 in C2/c' 
_shelx_refln_list_code          4 
_shelx_F_calc_maximum      377.15 
_exptl_crystal_F_000      1504.00 
_reflns_d_resolution_high  0.7696 
 
loop_ 
 _symmetry_equiv_pos_as_xyz 
 'x, y, z' 
 '-x, y, -z+1/2' 
 'x+1/2, y+1/2, z' 
 '-x+1/2, y+1/2, -z+1/2' 
 '-x, -y, -z' 
 'x, -y, z-1/2' 
 '-x+1/2, -y+1/2, -z' 
 'x+1/2, -y+1/2, z-1/2' 
 
_cell_length_a    34.4136 
_cell_length_b     4.4337 
_cell_length_c    26.2360 
_cell_angle_alpha  90.000 
_cell_angle_beta  124.778 
_cell_angle_gamma  90.000 
 
_shelx_F_squared_multiplier     1.000 
 
loop_ 
 _refln_index_h 
 _refln_index_k 
 _refln_index_l 
 _refln_F_squared_calc 
 _refln_F_squared_meas 
 _refln_F_squared_sigma 
 _refln_observed_status 
   4   0   0     3632.33     3670.74     60.08 o 
   6   0   0    35598.01    35051.24    468.42 o 
   8   0   0      587.39      554.60     27.59 o 
  10   0   0     2717.44     2671.55     74.43 o 
  12   0   0      502.09      590.05     32.32 o 
  14   0   0    26049.20    25948.85    377.44 o 
  16   0   0    31062.85    31216.06    451.29 o 
  18   0   0    12391.40    11944.45    207.45 o 
  20   0   0     4243.20     4291.54    107.39 o 
  22   0   0      350.72      230.02     36.66 o 
  24   0   0     1003.43      956.73     57.36 o 
  26   0   0      185.45      177.90     58.41 o 
  28   0   0      927.29     1038.12     87.60 o 
  30   0   0      592.93      742.83     80.93 o 
  32   0   0        8.26       -8.37     38.46 o 
  34   0   0       11.64       32.17     44.90 o 
  36   0   0      665.94      708.90     93.40 o 
   1   1   0     5358.41     4948.19     63.99 o 
   3   1   0    29316.95    29139.49    305.43 o 
   5   1   0     1166.82     1075.49     24.74 o 
   7   1   0     1600.44     1603.42     31.78 o 
   9   1   0       64.19       89.62     16.68 o 
  11   1   0     7758.95     7884.79     97.21 o 
  13   1   0     2431.92     2394.76     45.99 o 
  15   1   0      429.86      400.86     25.69 o 
  17   1   0     1121.32     1156.56     35.99 o 
  19   1   0      861.71      873.37     34.61 o 
  21   1   0     2713.66     2648.89     73.46 o 
  23   1   0     3004.74     2853.66     74.44 o 
  25   1   0      253.11      267.96     30.95 o 
  27   1   0      486.79      383.24     56.30 o 
  29   1   0      473.80      493.46     43.51 o 
  31   1   0       39.54       85.64     28.57 o 
  33   1   0      282.35      351.35     46.29 o 
  35   1   0      493.23      656.30     76.56 o 
   0   2   0    13609.31    12303.32    194.38 o 
   2   2   0    17626.75    16021.71    172.08 o 
   4   2   0      319.00      260.90     17.52 o 
   6   2   0     2439.30     2418.85     44.96 o 
   8   2   0     2693.10     2594.62     54.62 o 
  10   2   0     1576.47     1612.50     49.96 o 
  12   2   0        0.74      -11.61     11.61 o 
  14   2   0     8784.32     8488.77    121.78 o 
  16   2   0     5717.49     5462.51     98.57 o 
  18   2   0       18.09        8.90     18.08 o 
  20   2   0      294.44      283.90     32.57 o 
  22   2   0      767.52      686.57     46.64 o 
  24   2   0       66.90       39.85     25.76 o 
  26   2   0      304.47      262.43     37.24 o 
  28   2   0      273.51      283.41     76.93 o 
  30   2   0        1.53       11.31     27.52 o 
  32   2   0      164.06      111.44     36.92 o 
  34   2   0       20.44       10.92     38.90 o 
   1   3   0     1759.54     1766.98     44.57 o 
   3   3   0      965.88      949.37     34.74 o 
   5   3   0      421.07      508.58     49.74 o 
   7   3   0     2255.11     2369.85     61.08 o 
   9   3   0     1000.31      955.70     41.96 o 
  11   3   0     3534.15     3484.09     97.69 o 
  13   3   0      522.70      499.78     42.21 o 
  15   3   0      748.95      776.24     50.63 o 
  17   3   0      237.62      243.95     35.01 o 
  19   3   0      657.62      559.33     53.53 o 
  21   3   0      120.98      131.44     30.34 o 
  23   3   0      347.42      316.02     41.75 o 
  25   3   0      243.34      394.06     46.07 o 
  27   3   0       33.13       67.86     31.42 o 
  29   3   0      137.45      140.26     38.04 o 
  31   3   0      107.85      195.88     43.93 o 
   0   4   0     1273.84     1303.16     88.63 o 
   2   4   0     1463.23     1382.61     64.58 o 
   4   4   0      524.98      546.09     39.36 o 
   6   4   0      747.74      776.00     45.18 o 
   8   4   0     1388.49     1442.51     57.86 o 
  10   4   0       94.83      111.15     29.13 o 
  12   4   0       67.08       34.32     25.50 o 
  14   4   0       13.86       18.71     27.40 o 
  16   4   0     3945.62     4055.18    116.02 o 
  18   4   0      701.42      785.15     60.23 o 
  20   4   0      163.24      272.11     42.04 o 
  22   4   0      163.63       89.59     35.08 o 
  24   4   0        0.03        3.11     29.94 o 
  26   4   0        0.29      -19.06     30.89 o 
   1   5   0        1.33       -9.01     25.66 o 
   3   5   0      141.78      150.63     39.83 o 
   5   5   0      961.42     1003.37     79.49 o 
   7   5   0        6.03       12.86     32.17 o 
   9   5   0       18.13       95.02     38.41 o 
  11   5   0        6.07       23.12     33.43 o 
  13   5   0     1202.27     1054.31    139.75 o 
  15   5   0      367.31      260.04     50.76 o 
  17   5   0       83.49      104.38     44.57 o 
 -35   1   1        6.37       39.35     36.23 o 
 -33   1   1      277.36      314.65     45.11 o 
 -31   1   1      322.93      364.73     44.04 o 
 -29   1   1      357.47      439.93     40.57 o 
 -27   1   1     1499.02     1530.46     60.55 o 
 -25   1   1      989.66     1051.95     70.03 o 
 -23   1   1     6769.27     6776.10    120.32 o 
 -21   1   1     1163.87     1210.81     41.03 o 
 -19   1   1      274.24      261.15     21.81 o 
 -17   1   1     1594.68     1485.07     39.77 o 
 -15   1   1      108.00      145.83     17.74 o 
 -13   1   1    10679.19    11305.68    131.67 o 
 -11   1   1     8252.95     7881.02    101.00 o 
  -9   1   1      942.05     1071.10     28.01 o 
  -7   1   1    16189.75    15858.40    163.71 o 
  -5   1   1    18923.71    18901.52    188.70 o 
  -3   1   1    61362.50    60549.15    562.93 o 
  -1   1   1     6500.95     6678.59     90.77 o 
   1   1   1    10015.91     9653.88    101.74 o 
   3   1   1     2080.76     1750.56     29.49 o 
   5   1   1    41507.02    41770.33    396.89 o 
   7   1   1     1238.09     1246.08     27.70 o 
   9   1   1       85.09       81.41     11.79 o 
  11   1   1     1025.62     1045.75     32.00 o 
  13   1   1     9528.95     8999.85    126.96 o 
  15   1   1    10019.48     9414.30    149.69 o 
  17   1   1     8874.63     8369.93    112.47 o 
  19   1   1     6169.65     5843.92    105.36 o 
  21   1   1     1885.54     1790.69     58.24 o 
  23   1   1     1394.32     1449.26     67.39 o 
  25   1   1     1704.79     1824.05     63.96 o 
  27   1   1     1195.82     1200.74     65.88 o 
  29   1   1      727.58      757.13     52.06 o 
  31   1   1      885.45     1001.94     67.69 o 
  33   1   1     1209.35     1500.14    120.77 o 
  35   1   1      183.37      184.35     51.15 o 
 -34   2   1        8.92        7.78     35.90 o 
 -32   2   1       58.65       23.98     30.06 o 
 -30   2   1       75.09      128.01     34.85 o 
 -28   2   1       82.21      106.55     40.60 o 
 -26   2   1      973.48      934.58     59.42 o 
 -24   2   1       77.70       67.75     22.37 o 
 -22   2   1      283.87      288.23     30.88 o 
 -20   2   1      404.52      365.25     33.56 o 
 -18   2   1      169.86      140.73     22.63 o 
 -16   2   1      751.75      712.97     31.19 o 
 -14   2   1      860.45      783.28     30.95 o 
 -12   2   1        7.42        7.16     12.74 o 
 -10   2   1       53.30       52.20     13.70 o 
  -8   2   1     3384.18     3433.30     70.20 o 
  -6   2   1     3002.66     2882.19     52.68 o 
  -4   2   1      207.33      255.29     17.50 o 
  -2   2   1      930.49      943.42     27.82 o 
   0   2   1      265.82      220.29     16.39 o 
   2   2   1       87.12       67.48     12.80 o 
   4   2   1     1083.54     1018.39     28.32 o 
   6   2   1     6358.47     6013.02     80.06 o 
   8   2   1     7185.03     6989.58     91.22 o 
  10   2   1     5473.36     5668.00     80.35 o 
  12   2   1      388.64      529.09     24.80 o 
  14   2   1     1389.77     1483.85     39.30 o 
  16   2   1     1801.91     1666.80     52.44 o 
  18   2   1      796.16      778.80     47.76 o 
  20   2   1      480.74      503.31     37.92 o 
  22   2   1      328.02      345.80     39.43 o 
  24   2   1      139.72      169.75     33.34 o 
  26   2   1      144.20      114.87     31.57 o 
  28   2   1       95.49      130.36     34.20 o 
  30   2   1       77.05       23.99     31.70 o 
  32   2   1        1.18        8.94     30.16 o 
 -31   3   1      559.91      627.32     64.28 o 
 -29   3   1      235.17      255.21     42.71 o 
 -27   3   1     1393.32     1445.20     77.14 o 
 -25   3   1      560.50      585.01     53.91 o 
 -23   3   1     1287.85     1214.45     67.60 o 
 -21   3   1      869.77      926.03     59.23 o 
 -19   3   1     1449.00     1356.08     65.80 o 
 -17   3   1     1781.18     1649.49     68.52 o 
 -15   3   1        3.69       -8.04     19.35 o 
 -13   3   1     9466.94     8854.86    163.76 o 
 -11   3   1      495.25      467.60     32.78 o 
  -9   3   1      137.23      140.52     22.37 o 
  -7   3   1      548.56      638.35     29.82 o 
  -5   3   1       48.73       27.07     14.58 o 
  -3   3   1     3774.27     3973.88     69.67 o 
  -1   3   1     5979.45     5803.73     87.93 o 
   1   3   1     2814.89     2433.72     65.19 o 
   3   3   1        0.58       -6.02     13.06 o 
   5   3   1      365.01      320.71     28.10 o 
   7   3   1     1264.32     1226.55     46.18 o 
   9   3   1     1722.12     1712.29     52.68 o 
  11   3   1      698.25      765.07     48.29 o 
  13   3   1    13388.86    12244.90    227.41 o 
  15   3   1     2782.41     2787.49     86.28 o 
  17   3   1      505.53      551.03     55.43 o 
  19   3   1     2249.39     2244.45     94.80 o 
  21   3   1      317.05      334.74     41.70 o 
  23   3   1        0.10      -14.30     24.46 o 
  25   3   1       48.43       62.91     38.99 o 
  27   3   1        0.51       47.41     30.44 o 
  29   3   1     1163.53     1318.48     78.71 o 
 -26   4   1      542.08      518.15     57.20 o 
 -24   4   1      243.82      224.25     70.60 o 
 -22   4   1      141.95      124.22     43.84 o 
 -20   4   1        3.83       18.19     31.63 o 
 -18   4   1      183.04      150.33     35.52 o 
 -16   4   1      106.56      143.66     34.35 o 
 -14   4   1        0.73       -7.13     26.06 o 
 -12   4   1      294.63      254.04     48.47 o 
 -10   4   1      363.62      367.07     41.57 o 
  -8   4   1     1239.21     1328.53     55.41 o 
  -6   4   1     2575.96     2487.07     91.81 o 
  -4   4   1       39.02       55.15     35.62 o 
  -2   4   1      500.07      542.24     46.72 o 
   0   4   1       59.01       32.31     25.45 o 
   2   4   1        2.96       11.14     19.84 o 
   4   4   1       17.25       -4.25     18.96 o 
   6   4   1       97.82      124.46     26.68 o 
   8   4   1      408.61      444.36     51.08 o 
  10   4   1    12125.83    12123.69    215.42 o 
  12   4   1      370.42      336.47     40.57 o 
  14   4   1        4.69       13.26     25.60 o 
  16   4   1       15.85       21.14     26.43 o 
  18   4   1      104.01      108.87     31.77 o 
  20   4   1       80.44      125.42     34.38 o 
  22   4   1      423.98      556.90     56.54 o 
  24   4   1      543.63      657.21     72.92 o 
 -17   5   1       57.89       61.93     40.45 o 
 -15   5   1       16.54        2.57     33.53 o 
 -13   5   1      647.46      840.79    100.22 o 
 -11   5   1      141.89      167.60     73.38 o 
  -9   5   1       20.18       26.80     41.87 o 
  -7   5   1      315.64      378.07     63.99 o 
  -5   5   1      378.62      330.10     92.56 o 
  -3   5   1      407.55      452.92     51.16 o 
  -1   5   1      324.72      305.84     55.64 o 
   1   5   1      479.57      556.01     84.51 o 
   3   5   1      705.57      777.36     71.63 o 
   5   5   1      288.81      258.15     48.71 o 
   7   5   1        5.49      -31.79     33.99 o 
   9   5   1        8.69        1.94     30.90 o 
  11   5   1       36.24       74.34     46.43 o 
  13   5   1      153.38      140.71     44.34 o 
  15   5   1      594.36      724.80    127.82 o 
  17   5   1      374.61      405.27    134.04 o 
 -38   0   2       30.81       -8.76     62.79 o 
 -36   0   2      314.63      316.86    103.67 o 
 -34   0   2       20.61       96.42     46.90 o 
 -32   0   2      243.94      262.39     58.17 o 
 -30   0   2      603.81      794.75    124.85 o 
 -28   0   2     2018.70     2051.36     83.66 o 
 -26   0   2     1346.80     1558.12    103.62 o 
 -24   0   2    14195.97    14005.25    475.85 o 
 -22   0   2     1665.00     1614.27    101.02 o 
 -20   0   2     6113.00     5774.73    126.10 o 
 -18   0   2      704.71      863.44     45.14 o 
 -16   0   2     1550.18     1677.59     56.79 o 
 -14   0   2    12393.56    11969.94    193.15 o 
 -12   0   2     2022.65     1868.87     89.53 o 
 -10   0   2    11192.37    10496.62    162.54 o 
  -8   0   2    94043.82    91250.10   1189.22 o 
  -6   0   2    11505.59    11176.48    198.74 o 
  -4   0   2    15942.77    15885.19    218.91 o 
   0   0   2     6598.14     7104.73    102.28 o 
   2   0   2     3655.42     3786.24     92.24 o 
   4   0   2    15877.65    16645.79    340.47 o 
   6   0   2    29797.00    30697.12    417.75 o 
   8   0   2    10288.52    10780.28    203.66 o 
  10   0   2      515.65      341.25     53.79 o 
  12   0   2     5908.51     6055.82    116.97 o 
  14   0   2     8765.19     8559.38    155.13 o 
  16   0   2      162.46       96.49     49.59 o 
  18   0   2      698.24      573.06     41.16 o 
  20   0   2     8140.99     7732.08    187.83 o 
  22   0   2     1760.63     1766.55     71.76 o 
  24   0   2     4334.80     3971.63    195.67 o 
  26   0   2      683.33      781.14     77.95 o 
  28   0   2      270.45      162.68     83.96 o 
  30   0   2       55.86       21.63     41.73 o 
  32   0   2     4411.69     4535.56    209.54 o 
  34   0   2     1428.02     1689.89    125.37 o 
 -37   1   2       36.77       90.32     54.02 o 
 -35   1   2       23.66      -18.49     36.25 o 
 -33   1   2        1.80       -6.25     27.46 o 
 -31   1   2       45.08       48.57     24.95 o 
 -29   1   2        2.10      -19.79     19.79 o 
 -27   1   2      142.79      116.42     25.41 o 
 -25   1   2     2071.28     2000.42     63.36 o 
 -23   1   2      126.01      149.08     21.95 o 
 -21   1   2      678.62      681.53     32.65 o 
 -19   1   2     2355.14     2449.58     53.98 o 
 -17   1   2     1021.02      988.49     33.95 o 
 -15   1   2       62.71       69.79     14.22 o 
 -13   1   2      732.57      839.86     27.86 o 
 -11   1   2       49.48       29.39     11.92 o 
  -9   1   2     9540.92     9916.19    112.07 o 
  -7   1   2    17172.70    17011.60    173.50 o 
  -5   1   2    12352.23    12010.63    125.75 o 
  -3   1   2   114309.59   116325.84   1067.15 o 
  -1   1   2      702.91      631.64     17.88 o 
   1   1   2     3524.22     3647.00     57.07 o 
   3   1   2    12396.48    13170.03    168.32 o 
   5   1   2    19579.98    19520.06    196.48 o 
   7   1   2     2703.53     2572.55     48.92 o 
   9   1   2     1471.40     1575.37     40.14 o 
  11   1   2      219.15      260.42     26.30 o 
  13   1   2     4607.33     4742.33     83.03 o 
  15   1   2      592.74      575.45     25.34 o 
  17   1   2       31.57       14.16     14.03 o 
  19   1   2      163.40      163.12     28.28 o 
  21   1   2      170.45      140.52     28.39 o 
  23   1   2     2759.48     2812.28     75.80 o 
  25   1   2       18.93       -4.73     20.32 o 
  27   1   2       12.55       12.11     22.35 o 
  29   1   2      152.89      147.66     47.63 o 
  31   1   2      510.30      597.81     72.29 o 
  33   1   2      181.52      202.78     54.77 o 
 -34   2   2       54.40       77.97     38.61 o 
 -32   2   2      120.91      144.79     41.10 o 
 -30   2   2      641.75      632.88     54.90 o 
 -28   2   2      605.32      817.48     98.21 o 
 -26   2   2     6630.65     6213.39    129.93 o 
 -24   2   2     1660.13     1737.87     77.85 o 
 -22   2   2     4450.83     4263.35     92.39 o 
 -20   2   2      585.79      566.22     36.87 o 
 -18   2   2        0.14      -13.39     13.39 o 
 -16   2   2       14.96       11.83     14.70 o 
 -14   2   2     2626.80     2589.73     53.20 o 
 -12   2   2     3856.52     3843.66     80.32 o 
 -10   2   2    17326.76    16167.45    179.25 o 
  -8   2   2     7203.02     6595.55     88.62 o 
  -6   2   2     3855.91     3712.29     71.31 o 
  -4   2   2     5273.14     5234.35     73.21 o 
  -2   2   2     8572.99     8547.24    140.83 o 
   0   2   2     2523.76     2710.46     46.70 o 
   2   2   2      132.68      100.92     12.18 o 
   4   2   2     2840.87     2895.30     57.54 o 
   6   2   2     6528.40     6557.69    105.28 o 
   8   2   2     6932.39     6430.97    109.77 o 
  10   2   2     3244.83     3322.34     56.05 o 
  12   2   2      128.36       94.64     15.35 o 
  14   2   2     1420.68     1348.75     46.49 o 
  16   2   2     3821.59     3509.88     76.86 o 
  18   2   2     5583.40     5123.31     99.65 o 
  20   2   2       17.13       18.19     22.23 o 
  22   2   2       35.60      104.41     27.36 o 
  24   2   2      111.48       93.90     29.86 o 
  26   2   2     1291.94     1375.64     72.63 o 
  28   2   2      549.85      553.43     54.37 o 
  30   2   2      661.40      581.24     57.37 o 
  32   2   2      707.33      679.10     63.21 o 
 -31   3   2      363.80      487.60     64.50 o 
 -29   3   2       23.71       18.09     28.11 o 
 -27   3   2       95.53      132.68     33.77 o 
 -25   3   2       57.26       69.70     28.73 o 
 -23   3   2        0.20      -22.93     22.93 o 
 -21   3   2      758.38      694.71     64.82 o 
 -19   3   2       14.82      -12.71     20.87 o 
 -17   3   2     4682.69     4506.54    110.32 o 
 -15   3   2     1372.80     1378.10     61.33 o 
 -13   3   2      591.67      553.07     36.06 o 
 -11   3   2     1037.30     1097.27     44.86 o 
  -9   3   2        3.32       14.29     14.62 o 
  -7   3   2      680.90      702.66     31.67 o 
  -5   3   2     2872.85     2835.39     58.30 o 
  -3   3   2      166.88      163.10     19.49 o 
  -1   3   2     4474.86     4582.29     75.37 o 
   1   3   2      677.02      733.99     33.01 o 
   3   3   2      375.38      343.27     28.44 o 
   5   3   2      341.09      346.42     28.66 o 
   7   3   2      641.32      610.46     35.26 o 
   9   3   2      952.36     1029.90     48.15 o 
  11   3   2      336.45      362.33     38.32 o 
  13   3   2     1190.06     1139.48     59.10 o 
  15   3   2     2853.68     2581.58     88.31 o 
  17   3   2      117.41       77.33     26.94 o 
  19   3   2      442.84      481.47     58.07 o 
  21   3   2        1.68       -8.52     23.89 o 
  23   3   2      325.10      359.95     44.79 o 
  25   3   2       33.42       11.25     28.76 o 
  27   3   2      119.81      101.28     34.18 o 
  29   3   2      808.06      919.74     95.63 o 
 -26   4   2     1045.40     1241.78     77.95 o 
 -24   4   2     1495.75     1518.55    106.64 o 
 -22   4   2      554.82      608.94     56.28 o 
 -20   4   2       52.63       55.75     28.42 o 
 -18   4   2      877.01      996.35    124.14 o 
 -16   4   2      240.40      212.14     36.87 o 
 -14   4   2      278.67      289.28     39.30 o 
 -12   4   2      122.11      166.85     32.53 o 
 -10   4   2     2143.36     2138.82     67.81 o 
  -8   4   2      972.21     1002.11     49.54 o 
  -6   4   2     1130.94     1135.25     59.77 o 
  -4   4   2     1405.58     1201.31     61.63 o 
  -2   4   2       24.01       25.24     28.99 o 
   0   4   2       41.89       24.82     22.63 o 
   2   4   2       72.01      126.05     24.95 o 
   4   4   2       13.52       39.87     22.31 o 
   6   4   2      414.52      395.21     41.62 o 
   8   4   2      472.23      534.98     47.43 o 
  10   4   2       65.90       87.22     34.02 o 
  12   4   2      248.78      295.24     39.15 o 
  14   4   2      253.44      229.45     37.33 o 
  16   4   2     1343.73     1458.03     76.01 o 
  18   4   2       38.41       48.32     27.44 o 
  20   4   2      436.28      434.11     50.50 o 
  22   4   2       38.50       50.24     31.89 o 
  24   4   2      173.37      151.17     45.51 o 
 -19   5   2       18.22       53.13     38.98 o 
 -17   5   2      175.95      189.69     46.19 o 
 -15   5   2      527.41      536.47     79.50 o 
 -13   5   2       62.60       44.52     48.02 o 
 -11   5   2        5.15       22.22     32.51 o 
  -9   5   2       95.26      143.12     41.92 o 
  -7   5   2      689.23      732.76    102.85 o 
  -5   5   2        9.61        7.05     26.98 o 
  -3   5   2       31.13        9.18     39.71 o 
  -1   5   2      195.93      241.31     41.94 o 
   1   5   2        6.38      -13.34     30.58 o 
   3   5   2       83.08      106.35     38.89 o 
   5   5   2      471.80      556.81     63.93 o 
   7   5   2      492.36      466.54     59.64 o 
   9   5   2       22.93      -24.39     31.34 o 
  11   5   2       54.50       14.03     36.01 o 
  13   5   2       41.72       64.73     37.37 o 
  15   5   2        1.25       13.43     34.71 o 
 -37   1   3       87.90      104.33     62.79 o 
 -35   1   3      102.28       74.02     37.28 o 
 -33   1   3        0.57        8.94     26.01 o 
 -31   1   3      226.02      276.84     35.26 o 
 -29   1   3       11.43       20.94     21.99 o 
 -27   1   3        5.91       -7.09     20.65 o 
 -25   1   3      292.78      272.16     31.06 o 
 -23   1   3     7271.45     7053.13    107.62 o 
 -21   1   3     9337.17     9412.89    126.88 o 
 -19   1   3      506.13      560.37     36.30 o 
 -17   1   3     2230.41     2210.73     49.41 o 
 -15   1   3     1656.71     1600.64     38.89 o 
 -13   1   3     2684.32     2750.43     49.08 o 
 -11   1   3     5270.18     4746.80     66.50 o 
  -9   1   3    20690.03    19858.83    202.02 o 
  -7   1   3   142245.28   141938.77   1300.62 o 
  -5   1   3    13075.94    12686.37    132.10 o 
  -3   1   3      462.45      502.01     18.44 o 
  -1   1   3     8676.53     8749.38    135.35 o 
   1   1   3     2500.78     2464.39     48.08 o 
   3   1   3    35255.21    36126.42    346.68 o 
   5   1   3    10524.36    10720.26    132.12 o 
   7   1   3     8475.75     7822.49    106.29 o 
   9   1   3    25615.77    24561.67    278.63 o 
  11   1   3      131.23       33.36     14.10 o 
  13   1   3      143.75      127.83     13.90 o 
  15   1   3      308.98      303.77     22.31 o 
  17   1   3      432.87      428.55     31.61 o 
  19   1   3      963.41      963.76     44.67 o 
  21   1   3        1.59       45.16     19.75 o 
  23   1   3       29.61       20.25     21.15 o 
  25   1   3      993.63     1165.93     65.05 o 
  27   1   3      331.82      264.25     35.13 o 
  29   1   3      293.03      356.60     46.47 o 
  31   1   3     1029.29     1199.48     89.27 o 
  33   1   3      178.26      232.09     53.20 o 
 -36   2   3        3.34       31.01     40.02 o 
 -34   2   3        1.74       55.89     44.87 o 
 -32   2   3      192.63      130.52     42.41 o 
 -30   2   3      236.19      295.32     40.48 o 
 -28   2   3      449.67      475.44     46.92 o 
 -26   2   3      775.44      760.10     45.93 o 
 -24   2   3       78.45       69.16     23.42 o 
 -22   2   3      774.74      723.38     41.40 o 
 -20   2   3     1405.17     1363.24     50.30 o 
 -18   2   3     3744.25     3639.01     68.64 o 
 -16   2   3     2279.02     2293.25     59.42 o 
 -14   2   3      285.66      240.08     21.28 o 
 -12   2   3     4421.64     4675.33     72.99 o 
 -10   2   3       80.08       60.26     14.13 o 
  -8   2   3     3731.72     3832.29     61.92 o 
  -6   2   3     5440.91     5677.50     78.55 o 
  -4   2   3     2017.89     2080.14     41.68 o 
  -2   2   3      514.71      551.78     34.42 o 
   0   2   3    17045.86    16551.00    176.56 o 
   2   2   3     1901.30     1805.85     44.38 o 
   4   2   3     8368.48     7896.26    114.29 o 
   6   2   3      584.26      568.36     27.43 o 
   8   2   3     3025.03     2911.80     49.52 o 
  10   2   3     3044.12     2961.89     55.41 o 
  12   2   3      114.28      111.69     19.26 o 
  14   2   3     1111.46     1064.40     42.96 o 
  16   2   3      418.23      408.94     38.64 o 
  18   2   3     2282.96     2166.23     75.66 o 
  20   2   3     1551.29     1434.26     74.08 o 
  22   2   3        0.20      -22.08     22.08 o 
  24   2   3        1.04      -22.11     22.11 o 
  26   2   3       26.52       52.88     36.58 o 
  28   2   3      157.26      172.75     38.75 o 
  30   2   3       23.97       29.48     31.84 o 
  32   2   3      146.58      187.42     73.43 o 
 -33   3   3      326.41      515.28     66.79 o 
 -31   3   3        0.67      -31.45     32.81 o 
 -29   3   3      407.62      487.00     87.04 o 
 -27   3   3      135.99      154.93     34.27 o 
 -25   3   3      729.09      737.84     65.04 o 
 -23   3   3      569.41      655.43     52.04 o 
 -21   3   3       26.82       12.98     27.23 o 
 -19   3   3        3.06      -22.24     22.24 o 
 -17   3   3     2336.07     2291.10     86.61 o 
 -15   3   3     1070.22     1025.90     46.07 o 
 -13   3   3     4244.19     4230.24     87.33 o 
 -11   3   3     1298.00     1269.48     41.22 o 
  -9   3   3    11987.30    11648.53    147.66 o 
  -7   3   3     5993.17     5895.60     91.06 o 
  -5   3   3     1658.12     1542.68     42.67 o 
  -3   3   3      138.09      158.53     18.64 o 
  -1   3   3      766.24      719.21     30.08 o 
   1   3   3      583.86      557.25     26.22 o 
   3   3   3        7.07       11.34     16.83 o 
   5   3   3     5829.87     5866.04    103.66 o 
   7   3   3     4908.43     4647.41     89.96 o 
   9   3   3     5065.71     4750.24    110.60 o 
  11   3   3     4742.77     4587.54    111.32 o 
  13   3   3       47.00       17.77     23.15 o 
  15   3   3     5720.96     5491.65    129.29 o 
  17   3   3       45.21      -21.80     21.80 o 
  19   3   3      649.20      630.15     53.34 o 
  21   3   3      443.92      455.56     48.20 o 
  23   3   3      517.76      581.81     91.26 o 
  25   3   3      232.90      241.48     41.06 o 
  27   3   3       67.44       36.50     29.78 o 
 -28   4   3        0.44       41.81     37.07 o 
 -26   4   3      150.70      160.68     38.52 o 
 -24   4   3       63.54      120.14     39.20 o 
 -22   4   3       65.46       21.51     27.10 o 
 -20   4   3      234.22      312.55     53.11 o 
 -18   4   3      580.18      655.25     54.60 o 
 -16   4   3      299.10      280.98     38.53 o 
 -14   4   3      527.50      555.37     50.16 o 
 -12   4   3      205.94      240.93     31.92 o 
 -10   4   3     1433.52     1456.70     57.90 o 
  -8   4   3      385.46      393.82     40.90 o 
  -6   4   3      172.31      166.80     47.00 o 
  -4   4   3     1745.64     1930.49     72.25 o 
  -2   4   3        6.46       -2.51     19.59 o 
   0   4   3      348.05      356.79     33.71 o 
   2   4   3     1048.08     1058.62     51.13 o 
   4   4   3       51.73       17.91     21.19 o 
   6   4   3      533.46      456.22     44.21 o 
   8   4   3      146.09      111.39     31.64 o 
  10   4   3      477.90      524.06     56.48 o 
  12   4   3       45.70       75.96     29.35 o 
  14   4   3      290.35      386.90     45.24 o 
  16   4   3      209.21      197.33     37.97 o 
  18   4   3      110.51       80.68     34.78 o 
  20   4   3      245.37      224.20     43.84 o 
  22   4   3       20.74       -9.73     28.11 o 
 -19   5   3       86.10       78.07     41.26 o 
 -17   5   3      162.38      336.05     55.46 o 
 -15   5   3      339.26      426.18     58.70 o 
 -13   5   3     1690.92     1829.72    102.47 o 
 -11   5   3        7.50       11.99     34.15 o 
  -9   5   3      103.61      111.28     39.55 o 
  -7   5   3        3.46      -16.27     28.04 o 
  -5   5   3     1002.76     1029.82     67.93 o 
  -3   5   3      676.27      763.94     60.47 o 
  -1   5   3      162.07      112.71     36.20 o 
   1   5   3      412.78      444.47     58.18 o 
   3   5   3      335.37      335.42     51.10 o 
   5   5   3      457.30      567.76    101.93 o 
   7   5   3      835.79      774.16     74.45 o 
   9   5   3     2647.74     2906.62    123.52 o 
  11   5   3       96.34      101.71     65.51 o 
  13   5   3      546.40      541.33     66.97 o 
  15   5   3       26.34       61.72     34.21 o 
 -38   0   4      178.08      239.47     91.99 o 
 -36   0   4      159.49      214.65     86.15 o 
 -34   0   4     1838.21     1853.18    169.38 o 
 -32   0   4     2438.31     2667.15    126.38 o 
 -30   0   4     2144.39     2325.35     90.07 o 
 -28   0   4        3.62      -22.97     22.97 o 
 -26   0   4       69.79       41.92     26.17 o 
 -24   0   4     1114.45     1317.15     61.46 o 
 -22   0   4     7470.37     7709.81    156.41 o 
 -20   0   4     4982.32     4822.57    110.38 o 
 -18   0   4     3065.78     2871.94     76.88 o 
 -16   0   4     4316.01     4998.57    140.16 o 
 -14   0   4     5717.04     5497.11    105.87 o 
 -12   0   4     9418.27     9157.29    164.96 o 
 -10   0   4    38660.65    36947.06    618.97 o 
  -8   0   4     2923.88     3355.07     84.65 o 
  -6   0   4    28535.89    29192.20    485.80 o 
  -4   0   4      126.69      108.87     14.99 o 
  -2   0   4    10175.15    11043.89    157.34 o 
   0   0   4    74827.39    78467.99   1022.88 o 
   2   0   4    17799.35    19409.31    270.45 o 
   4   0   4      602.49      738.34     62.52 o 
   6   0   4    75667.30    76101.61   1004.51 o 
   8   0   4     2536.15     2284.36     58.65 o 
  10   0   4     2239.21     1817.29    104.48 o 
  12   0   4     7125.29     7367.67    138.04 o 
  14   0   4       98.19      120.14     23.29 o 
  16   0   4       90.34       75.54     24.02 o 
  18   0   4      816.79      760.18     80.40 o 
  20   0   4     1965.70     1833.05     71.01 o 
  22   0   4     4830.56     4850.00    168.21 o 
  24   0   4     9450.59     9416.30    258.57 o 
  26   0   4     1009.43      972.18    162.81 o 
  28   0   4     2130.42     2079.95    167.19 o 
  30   0   4      345.88      364.12     89.07 o 
  32   0   4      633.26      683.81    111.70 o 
 -37   1   4       20.04       11.65     45.94 o 
 -35   1   4       53.81       39.38     35.79 o 
 -33   1   4       11.75       56.93     30.60 o 
 -31   1   4      654.33      501.85     42.04 o 
 -29   1   4      107.73      111.60     26.18 o 
 -27   1   4      263.26      252.02     31.13 o 
 -25   1   4      800.45      899.12     39.48 o 
 -23   1   4      547.62      558.47     31.71 o 
 -21   1   4      122.92      117.74     19.25 o 
 -19   1   4      303.48      321.43     26.53 o 
 -17   1   4        0.12        3.85     12.38 o 
 -15   1   4     5662.62     6169.71     90.12 o 
 -13   1   4      265.64      248.19     18.01 o 
 -11   1   4    16408.75    16047.66    170.19 o 
  -9   1   4     3174.22     3091.91     48.01 o 
  -7   1   4     8054.03     8223.69     98.06 o 
  -5   1   4     5202.52     5042.66     62.88 o 
  -3   1   4        3.01       -8.62      8.62 o 
  -1   1   4     2542.66     2606.79     45.12 o 
   1   1   4    10760.53    10832.07    129.33 o 
   3   1   4     1982.29     2094.92     40.65 o 
   5   1   4        5.97       -3.69     11.27 o 
   7   1   4     3785.60     3911.16     66.95 o 
   9   1   4     3917.38     3790.27     68.62 o 
  11   1   4      255.37      213.39     21.93 o 
  13   1   4      138.24      143.37     21.05 o 
  15   1   4        7.42       19.84     16.64 o 
  17   1   4      628.20      645.27     37.45 o 
  19   1   4      238.70      257.88     29.41 o 
  21   1   4     5079.32     4772.09    100.48 o 
  23   1   4      262.65      269.26     32.47 o 
  25   1   4      733.87      717.86     47.30 o 
  27   1   4      100.03      145.19     35.51 o 
  29   1   4       22.85       -9.01     41.70 o 
  31   1   4       11.88        9.70     36.77 o 
 -36   2   4     1792.19     2085.08    112.47 o 
 -34   2   4     1280.77     1388.99    126.23 o 
 -32   2   4      642.19      642.11     67.34 o 
 -30   2   4      415.79      455.64     55.24 o 
 -28   2   4     2418.79     2385.90     73.81 o 
 -26   2   4      658.32      795.55     50.84 o 
 -24   2   4      839.39      899.51     46.37 o 
 -22   2   4        3.09       -5.84     20.59 o 
 -20   2   4     3249.19     2996.28     66.39 o 
 -18   2   4     4939.22     4827.27     81.62 o 
 -16   2   4       68.50       72.71     16.91 o 
 -14   2   4      909.65     1023.75     34.64 o 
 -12   2   4     2086.94     2259.38     47.73 o 
 -10   2   4     7465.19     7804.68    101.81 o 
  -8   2   4    16516.64    16221.95    177.87 o 
  -6   2   4     5984.33     5620.41     77.94 o 
  -4   2   4     1645.30     1967.44     40.20 o 
  -2   2   4     6279.77     6384.92     91.17 o 
   0   2   4        6.85       16.76     13.04 o 
   2   2   4      387.82      456.88     32.37 o 
   4   2   4     1216.88     1479.96     44.33 o 
   6   2   4    12805.26    12017.74    186.94 o 
   8   2   4    19205.43    19044.45    238.23 o 
  10   2   4    19750.76    19421.59    238.29 o 
  12   2   4      367.33      333.34     26.56 o 
  14   2   4      293.58      244.44     31.89 o 
  16   2   4      506.35      502.08     43.02 o 
  18   2   4       29.10       16.20     32.46 o 
  20   2   4        1.55        5.07     22.26 o 
  22   2   4     1954.49     1938.73     78.58 o 
  24   2   4     2291.68     2420.32    141.63 o 
  26   2   4     2157.24     2201.90     90.98 o 
  28   2   4      674.77      727.56     61.67 o 
  30   2   4      205.08      152.78     56.23 o 
 -33   3   4      194.95      171.62     59.70 o 
 -31   3   4      133.16      126.89     41.81 o 
 -29   3   4       38.86       20.63     27.84 o 
 -27   3   4       11.28       40.14     31.47 o 
 -25   3   4      540.35      506.76     48.70 o 
 -23   3   4       33.69       19.43     24.62 o 
 -21   3   4      274.45      287.97     37.13 o 
 -19   3   4        3.94        9.18     21.59 o 
 -17   3   4       16.44       11.84     21.85 o 
 -15   3   4      453.00      439.46     57.82 o 
 -13   3   4     1758.90     1716.22     48.49 o 
 -11   3   4      227.49      238.02     24.98 o 
  -9   3   4      427.45      505.40     31.89 o 
  -7   3   4        1.25        2.04     13.45 o 
  -5   3   4     1834.53     1979.83     48.09 o 
  -3   3   4     1388.50     1491.26     40.48 o 
  -1   3   4       75.40       56.78     14.13 o 
   1   3   4      113.16      119.42     21.16 o 
   3   3   4        3.90       -4.73     16.49 o 
   5   3   4       10.23        5.23     16.93 o 
   7   3   4       99.76       84.25     25.35 o 
   9   3   4      647.30      614.56     49.90 o 
  11   3   4       81.32       68.12     25.45 o 
  13   3   4      329.72      335.71     39.42 o 
  15   3   4      630.08      614.60     51.04 o 
  17   3   4       22.05       16.36     24.67 o 
  19   3   4      452.41      341.30     43.61 o 
  21   3   4       58.70       85.79     31.27 o 
  23   3   4      381.30      367.35     47.37 o 
  25   3   4      342.99      423.72     50.06 o 
  27   3   4        0.52       15.90     30.55 o 
 -28   4   4      313.79      271.41     79.20 o 
 -26   4   4       45.78       69.97     33.48 o 
 -24   4   4      107.99       74.78     31.69 o 
 -22   4   4        9.83       16.47     26.06 o 
 -20   4   4        0.23       -4.63     29.08 o 
 -18   4   4      925.90      971.12     70.66 o 
 -16   4   4      118.60       98.15     29.46 o 
 -14   4   4      698.13      619.01     50.38 o 
 -12   4   4        7.95       -1.64     19.96 o 
 -10   4   4       56.50       27.43     24.71 o 
  -8   4   4     4245.68     4414.35    111.17 o 
  -6   4   4        1.30       -4.07     22.43 o 
  -4   4   4      320.68      419.31     41.49 o 
  -2   4   4       37.04       39.85     22.30 o 
   0   4   4      515.29      522.27     39.96 o 
   2   4   4      240.13      240.00     31.30 o 
   4   4   4      297.14      286.37     40.04 o 
   6   4   4     4319.86     4116.00    111.13 o 
   8   4   4     3610.46     3789.13    224.04 o 
  10   4   4      573.31      526.38     50.11 o 
  12   4   4      711.10      658.60     75.66 o 
  14   4   4      616.81      633.74     67.23 o 
  16   4   4      588.18      526.84     53.76 o 
  18   4   4      251.83      173.64     37.95 o 
  20   4   4       16.33       41.11     31.59 o 
  22   4   4     1092.09     1307.03    106.22 o 
 -19   5   4       19.95       49.11     41.27 o 
 -17   5   4       53.40       39.72     41.92 o 
 -15   5   4       26.61       71.61     39.30 o 
 -13   5   4      420.40      388.39     57.44 o 
 -11   5   4       89.17       95.59     39.73 o 
  -9   5   4     1034.97      905.73     76.91 o 
  -7   5   4       24.45       16.67     29.08 o 
  -5   5   4      140.77      153.39     37.94 o 
  -3   5   4      145.37      130.06     35.38 o 
  -1   5   4       23.78       68.04     40.13 o 
   1   5   4      974.99     1078.61     82.26 o 
   3   5   4      883.65      972.00     79.22 o 
   5   5   4        7.63        4.17     29.58 o 
   7   5   4       96.35       19.34     82.50 o 
   9   5   4       31.31      -32.05     32.05 o 
  11   5   4        5.47       36.05     36.51 o 
  13   5   4      146.55      121.07     36.43 o 
 -39   1   5        5.08      -38.87     38.87 o 
 -37   1   5      582.68      663.95     88.78 o 
 -35   1   5     1898.30     2132.70    106.18 o 
 -33   1   5     1168.52     1292.54     82.41 o 
 -31   1   5     4212.41     4431.29    102.36 o 
 -29   1   5     1273.97     1335.52     68.72 o 
 -27   1   5      832.01      797.52     39.52 o 
 -25   1   5     1572.94     1640.25     49.22 o 
 -23   1   5     2221.18     2175.90     53.91 o 
 -21   1   5     6324.62     6105.86     93.42 o 
 -19   1   5     5189.24     4775.63    138.98 o 
 -17   1   5    13554.70    12699.96    149.50 o 
 -15   1   5    43647.15    44268.92    449.77 o 
 -13   1   5     7677.04     7347.94    116.31 o 
 -11   1   5    27164.72    27379.82    272.77 o 
  -9   1   5     6852.38     7053.68     85.07 o 
  -7   1   5     1370.30     1260.78     30.75 o 
  -5   1   5    60481.62    61855.11    578.01 o 
  -3   1   5     2196.48     2320.93     58.77 o 
  -1   1   5    34853.00    36222.57    347.21 o 
   1   1   5    33458.17    33237.48    321.24 o 
   3   1   5     2605.33     2947.50     52.20 o 
   5   1   5    21512.75    21551.18    245.68 o 
   7   1   5     9889.00     9088.11    123.82 o 
   9   1   5        4.06       22.74     18.48 o 
  11   1   5     3228.52     2987.89     64.06 o 
  13   1   5      132.27       91.13     38.93 o 
  15   1   5      191.30      225.29     26.07 o 
  17   1   5      255.79      256.22     28.45 o 
  19   1   5     3349.58     3358.42     81.40 o 
  21   1   5      993.02      977.35     49.36 o 
  23   1   5     3563.58     3580.99    121.72 o 
  25   1   5      753.78      866.19     65.55 o 
  27   1   5     1232.79     1283.03     91.44 o 
  29   1   5     1505.85     1755.41    102.98 o 
  31   1   5      246.16      251.20     85.02 o 
 -36   2   5        7.81      -24.74     44.49 o 
 -34   2   5      194.62      192.48     67.74 o 
 -32   2   5      339.37      307.53     50.46 o 
 -30   2   5       24.11       37.26     23.94 o 
 -28   2   5      397.88      430.47     43.63 o 
 -26   2   5     3417.75     3255.27     91.90 o 
 -24   2   5     5255.96     5129.92    102.75 o 
 -22   2   5       80.14      120.20     20.96 o 
 -20   2   5      210.35      263.35     24.70 o 
 -18   2   5      870.67      898.58     35.85 o 
 -16   2   5      341.67      317.85     26.38 o 
 -14   2   5        0.07      -10.04     14.91 o 
 -12   2   5     4546.75     4492.13     71.18 o 
 -10   2   5     2678.12     2703.65     51.33 o 
  -8   2   5     1282.34     1175.58     33.05 o 
  -6   2   5     2924.70     3101.78     53.58 o 
  -4   2   5       47.30       27.69     20.57 o 
  -2   2   5     1243.32     1404.87     31.82 o 
   0   2   5     5520.08     5224.59     89.66 o 
   2   2   5      520.85      440.36     27.50 o 
   4   2   5      323.07      308.55     22.34 o 
   6   2   5      680.05      777.17     38.73 o 
   8   2   5    15699.77    15990.09    201.11 o 
  10   2   5     3152.31     3179.42     66.95 o 
  12   2   5     1019.96     1105.67     76.08 o 
  14   2   5       13.88       20.03     22.49 o 
  16   2   5      171.95      254.27     34.48 o 
  18   2   5     1418.04     1371.00     83.25 o 
  20   2   5      541.23      447.08     45.51 o 
  22   2   5      203.96      203.11     36.44 o 
  24   2   5       51.41       37.38     29.55 o 
  26   2   5       48.66       35.06     30.40 o 
  28   2   5      353.88      361.69     50.17 o 
  30   2   5      270.02      304.78     58.36 o 
 -33   3   5      247.50      225.85     81.34 o 
 -31   3   5     1607.36     1789.92    124.73 o 
 -29   3   5      270.78      268.27     63.08 o 
 -27   3   5      243.74      249.72     39.21 o 
 -25   3   5      466.79      394.09     42.62 o 
 -23   3   5      371.15      282.03     37.38 o 
 -21   3   5     4397.21     4233.23    140.37 o 
 -19   3   5       39.40       24.96     24.03 o 
 -17   3   5     4138.45     3991.10     98.44 o 
 -15   3   5      203.22      202.84     27.73 o 
 -13   3   5     2677.89     2559.81     58.57 o 
 -11   3   5      417.20      452.39     30.22 o 
  -9   3   5      381.48      449.16     34.58 o 
  -7   3   5     1932.13     2111.85     50.31 o 
  -5   3   5     1001.17     1044.61     36.43 o 
  -3   3   5      120.15      100.75     18.17 o 
  -1   3   5     2920.89     2843.87     67.24 o 
   1   3   5      880.26      900.37     40.55 o 
   3   3   5      276.08      261.38     26.63 o 
   5   3   5       37.65       49.35     19.68 o 
   7   3   5     2356.13     2141.74     72.95 o 
   9   3   5       71.93       64.77     25.50 o 
  11   3   5       62.29       48.03     24.57 o 
  13   3   5     1656.83     1440.79     68.59 o 
  15   3   5      395.30      396.08     43.69 o 
  17   3   5       21.69       -9.69     23.57 o 
  19   3   5      335.85      397.18     46.19 o 
  21   3   5      817.44      813.93     63.44 o 
  23   3   5      595.69      669.33     59.72 o 
  25   3   5      585.81      643.54     60.20 o 
  27   3   5        4.14       22.18     32.04 o 
 -28   4   5      135.34      200.33     48.48 o 
 -26   4   5        5.60       36.74     29.66 o 
 -24   4   5      496.92      489.49     51.93 o 
 -22   4   5      715.19      757.60     58.41 o 
 -20   4   5      136.31      113.33     34.99 o 
 -18   4   5       74.52      117.61     31.28 o 
 -16   4   5      323.04      385.35     43.18 o 
 -14   4   5       57.50       52.87     24.12 o 
 -12   4   5     1803.39     2055.65     99.27 o 
 -10   4   5     1576.15     1635.28     70.51 o 
  -8   4   5        1.94        3.97     22.60 o 
  -6   4   5      189.10      149.62     26.75 o 
  -4   4   5       80.43       77.81     22.98 o 
  -2   4   5      472.96      574.81     60.40 o 
   0   4   5      559.95      561.46     41.48 o 
   2   4   5      208.12      218.67     34.57 o 
   4   4   5      975.68      914.17     86.86 o 
   6   4   5      534.35      500.57     47.35 o 
   8   4   5      826.43      871.12     60.14 o 
  10   4   5      775.93      783.85     58.88 o 
  12   4   5       21.07       79.33     29.42 o 
  14   4   5      686.44      742.56     80.95 o 
  16   4   5     1602.22     1636.90     82.95 o 
  18   4   5       69.45       42.37     31.70 o 
  20   4   5      129.27      131.12     38.57 o 
  22   4   5        4.04       -9.49     29.95 o 
 -21   5   5      400.75      333.40     72.04 o 
 -19   5   5      130.69      195.08     47.10 o 
 -17   5   5       22.39      -16.04     33.72 o 
 -15   5   5     1211.06     1260.70     91.42 o 
 -13   5   5      102.57      110.32     69.02 o 
 -11   5   5        1.42       55.46     48.19 o 
  -9   5   5       28.19       45.98     30.28 o 
  -7   5   5        0.15       24.99     30.68 o 
  -5   5   5     1224.62     1336.61     75.23 o 
  -3   5   5       28.14       76.05     36.70 o 
  -1   5   5       10.74        8.35     33.66 o 
   1   5   5      288.62      232.15     63.32 o 
   3   5   5      385.88      380.60     55.93 o 
   5   5   5      163.82      117.26     51.04 o 
   7   5   5      888.15      930.12     82.54 o 
   9   5   5      327.40      309.60     55.81 o 
  11   5   5        3.27       45.64     31.45 o 
  13   5   5       64.08       74.13     45.52 o 
 -40   0   6      131.58      211.73     94.91 o 
 -38   0   6       33.40       48.19     70.09 o 
 -36   0   6       69.67       83.23     68.63 o 
 -34   0   6      390.19      256.99     90.53 o 
 -32   0   6      195.99      133.23     37.45 o 
 -30   0   6     1734.80     1814.85     80.13 o 
 -28   0   6     1105.15     1153.30     63.94 o 
 -26   0   6      181.18      190.76     50.47 o 
 -24   0   6     3267.83     3197.02     92.38 o 
 -22   0   6     1063.90      921.78     48.90 o 
 -20   0   6      311.47      181.60     26.56 o 
 -18   0   6    67252.25    69267.62    934.63 o 
 -16   0   6     2714.02     2283.93     61.54 o 
 -14   0   6    22385.65    21980.54    317.05 o 
 -12   0   6     1773.18     1617.61     43.26 o 
 -10   0   6       33.31      -10.33     29.93 o 
  -8   0   6    13847.10    14639.86    379.65 o 
  -6   0   6     2045.90     2147.94     45.85 o 
  -4   0   6    42156.74    45585.63    738.72 o 
  -2   0   6    17648.82    19545.18    274.51 o 
   0   0   6    73376.67    75844.46    996.45 o 
   2   0   6     1700.18     1833.64     48.56 o 
   4   0   6    14800.61    14849.72    223.49 o 
   6   0   6      235.12      196.58     38.42 o 
   8   0   6     2939.98     3286.67     85.30 o 
  10   0   6      916.80      889.17     42.06 o 
  12   0   6     2724.48     2620.02    110.72 o 
  14   0   6     7559.62     7797.10    154.80 o 
  16   0   6       29.45       49.08     23.83 o 
  18   0   6    15891.82    15502.37    328.92 o 
  20   0   6     5463.21     4977.02    171.25 o 
  22   0   6      134.66      125.91     49.65 o 
  24   0   6     5588.90     5669.14    451.93 o 
  26   0   6     1103.31     1187.75     99.75 o 
  28   0   6      119.09      182.82     56.34 o 
  30   0   6      584.81      648.67    198.59 o 
 -39   1   6      303.37      405.84     78.74 o 
 -37   1   6       63.38        7.77     35.94 o 
 -35   1   6      120.98      156.03     44.30 o 
 -33   1   6        0.01        7.32     28.24 o 
 -31   1   6       19.55       29.97     23.30 o 
 -29   1   6       14.35       11.85     19.35 o 
 -27   1   6       14.69       45.67     19.52 o 
 -25   1   6        0.04        9.84     16.82 o 
 -23   1   6      374.46      337.05     31.52 o 
 -21   1   6        1.07       14.33     15.35 o 
 -19   1   6      107.60      151.89     18.34 o 
 -17   1   6      709.87      878.97     30.23 o 
 -15   1   6     7430.40     7351.65    111.34 o 
 -13   1   6    12232.03    12473.25    139.92 o 
 -11   1   6      809.60      651.11     28.52 o 
  -9   1   6    11039.39    11045.25    122.09 o 
  -7   1   6    31375.62    32002.25    310.97 o 
  -5   1   6    17832.01    17806.40    203.00 o 
  -3   1   6     8298.44     8864.73    100.08 o 
  -1   1   6      324.99      279.06     18.10 o 
   1   1   6    13129.31    13950.17    160.61 o 
   3   1   6     3917.42     4041.69     66.48 o 
   5   1   6    14353.02    15744.30    189.98 o 
   7   1   6       70.00       45.29     14.87 o 
   9   1   6      275.17      310.20     25.47 o 
  11   1   6      499.61      555.81     31.36 o 
  13   1   6      409.65      388.08     30.15 o 
  15   1   6     1028.10     1061.83     45.33 o 
  17   1   6      396.30      369.17     33.56 o 
  19   1   6     1175.70     1135.01     51.64 o 
  21   1   6      317.01      166.47     34.75 o 
  23   1   6      590.66      604.69     44.62 o 
  25   1   6      744.48      629.37     58.80 o 
  27   1   6      126.14      140.28     42.40 o 
  29   1   6        2.67      -25.31     32.88 o 
  31   1   6       23.13      -35.33     38.33 o 
 -38   2   6        0.09       21.44     52.25 o 
 -36   2   6      158.01      190.32    109.51 o 
 -34   2   6      554.00      588.27     65.09 o 
 -32   2   6      239.38      294.60     42.09 o 
 -30   2   6     2640.59     2720.91     91.78 o 
 -28   2   6     1784.80     1672.88     62.09 o 
 -26   2   6       35.84       16.72     20.46 o 
 -24   2   6      895.42      978.18     46.57 o 
 -22   2   6     1089.28     1098.27     41.70 o 
 -20   2   6      778.56      751.33     34.85 o 
 -18   2   6     1444.14     1395.75     50.06 o 
 -16   2   6    22652.53    21827.26    238.81 o 
 -14   2   6     9154.07     8233.49    110.11 o 
 -12   2   6        5.61        0.33     12.04 o 
 -10   2   6      486.20      494.25     24.51 o 
  -8   2   6     7532.65     8056.06    103.23 o 
  -6   2   6        4.01       39.80     12.93 o 
  -4   2   6    20857.22    20633.86    254.80 o 
  -2   2   6     7128.69     6699.04    100.89 o 
   0   2   6    10893.61     9636.81    152.03 o 
   2   2   6     3615.69     3256.41     63.37 o 
   4   2   6      231.52      249.49     20.77 o 
   6   2   6      191.47      177.09     27.40 o 
   8   2   6       16.95       30.09     20.94 o 
  10   2   6      131.99      135.33     26.75 o 
  12   2   6     2369.76     2361.91     75.18 o 
  14   2   6     2941.13     2771.64     96.26 o 
  16   2   6      468.56      422.77     57.10 o 
  18   2   6       99.43       81.02     34.78 o 
  20   2   6      226.38      203.49     36.34 o 
  22   2   6      725.85      794.76     59.30 o 
  24   2   6      831.78      670.86     58.50 o 
  26   2   6       41.29       76.15     32.88 o 
  28   2   6      413.54      451.82     81.08 o 
 -35   3   6       77.89      126.80     57.71 o 
 -33   3   6      249.55      100.72     49.21 o 
 -31   3   6      203.39      161.22     45.52 o 
 -29   3   6      297.59      295.34     52.87 o 
 -27   3   6      143.20      134.33     33.12 o 
 -25   3   6      307.49      402.73     44.02 o 
 -23   3   6      117.58      135.25     29.94 o 
 -21   3   6      206.13      178.46     31.09 o 
 -19   3   6       71.11       44.13     22.35 o 
 -17   3   6      155.74      152.76     22.12 o 
 -15   3   6       46.10       37.54     21.44 o 
 -13   3   6        3.87      -14.68     14.68 o 
 -11   3   6     1525.23     1644.34     46.46 o 
  -9   3   6      350.33      284.40     24.68 o 
  -7   3   6     1955.94     1884.22     52.05 o 
  -5   3   6     1460.70     1503.28     41.79 o 
  -3   3   6      156.83      191.43     24.87 o 
  -1   3   6      116.77       97.21     24.89 o 
   1   3   6      426.75      375.52     39.94 o 
   3   3   6        4.36       -0.57     19.60 o 
   5   3   6       77.61      120.74     27.46 o 
   7   3   6     4332.11     4087.22    104.19 o 
   9   3   6     1597.41     1382.06     65.50 o 
  11   3   6       41.72       28.77     25.36 o 
  13   3   6     2123.88     2047.52     83.04 o 
  15   3   6      127.34      130.44     31.03 o 
  17   3   6       36.15       63.34     28.38 o 
  19   3   6       25.97       16.76     33.31 o 
  21   3   6        0.40       16.49     26.74 o 
  23   3   6      271.77      276.26     44.88 o 
  25   3   6      364.32      359.11     50.16 o 
 -30   4   6        8.01      -12.22     34.25 o 
 -28   4   6      265.90      263.37     93.05 o 
 -26   4   6      158.28      121.98     43.11 o 
 -24   4   6      970.71     1032.86     66.33 o 
 -22   4   6      182.60      184.18     36.80 o 
 -20   4   6     1381.43     1654.72     86.86 o 
 -18   4   6      265.90      238.40     35.29 o 
 -16   4   6     2822.41     2897.96     80.62 o 
 -14   4   6      407.42      484.65     39.62 o 
 -12   4   6       28.19       50.25     34.14 o 
 -10   4   6      193.71      188.70     32.76 o 
  -8   4   6      128.31      124.16     40.45 o 
  -6   4   6      135.98      157.03     29.99 o 
  -4   4   6      736.06      802.96     46.51 o 
  -2   4   6     7169.65     7410.09    134.11 o 
   0   4   6     1826.07     1880.59     64.34 o 
   2   4   6     1757.58     2094.97     78.61 o 
   4   4   6      970.12     1070.29     73.32 o 
   6   4   6      374.85      423.59     46.31 o 
   8   4   6       75.78       73.64     28.44 o 
  10   4   6        0.62       17.68     25.68 o 
  12   4   6      125.88       36.65     28.28 o 
  14   4   6     2245.49     2126.65     92.45 o 
  16   4   6      306.60      326.03     46.59 o 
  18   4   6       34.20      113.82     33.25 o 
  20   4   6       46.32       -6.54     29.81 o 
 -21   5   6       51.52       82.49     41.29 o 
 -19   5   6       53.82       78.29     53.21 o 
 -17   5   6        3.86      -33.25     33.25 o 
 -15   5   6       18.11        8.58     36.10 o 
 -13   5   6      371.00      455.45     60.96 o 
 -11   5   6       49.65       20.71     44.47 o 
  -9   5   6       86.29      119.43     36.98 o 
  -7   5   6      561.66      602.48     55.77 o 
  -5   5   6     2087.62     2188.36     91.05 o 
  -3   5   6      175.15      123.23     40.45 o 
  -1   5   6      310.51      374.40     55.47 o 
   1   5   6        5.52      -28.24     28.24 o 
   3   5   6        5.19       20.17     32.76 o 
   5   5   6      736.62      852.01    135.78 o 
   7   5   6       32.47       11.37     35.35 o 
   9   5   6     1435.71     1529.48     86.14 o 
  11   5   6       29.84       58.94     34.60 o 
 -39   1   7      354.49      281.22     67.15 o 
 -37   1   7     1075.69     1149.09    143.88 o 
 -35   1   7       26.40       19.78     47.65 o 
 -33   1   7      614.89      688.77     65.63 o 
 -31   1   7       48.10       40.10     25.78 o 
 -29   1   7     4536.91     4563.19     87.84 o 
 -27   1   7     6918.34     6728.37    108.03 o 
 -25   1   7     1017.93      931.48     44.62 o 
 -23   1   7       30.49       16.23     15.56 o 
 -21   1   7      661.06      720.53     35.49 o 
 -19   1   7      484.43      410.00     23.77 o 
 -17   1   7    11170.23    10531.04    130.84 o 
 -15   1   7     1208.72     1241.64     36.19 o 
 -13   1   7     2384.99     2649.56     46.24 o 
 -11   1   7      179.42      218.65     15.27 o 
  -9   1   7      905.46      982.31     26.34 o 
  -7   1   7     2904.38     3297.26     50.03 o 
  -5   1   7        3.79       -4.90     10.37 o 
  -3   1   7    22842.61    23613.19    236.36 o 
  -1   1   7    16537.74    15473.18    177.05 o 
   1   1   7    15287.16    15505.37    164.51 o 
   3   1   7     6119.53     5952.31     89.43 o 
   5   1   7     8809.78     8998.94    124.11 o 
   7   1   7     7097.10     7649.22    113.64 o 
   9   1   7     2596.09     2732.52     61.90 o 
  11   1   7     2125.61     2053.81     55.74 o 
  13   1   7     2526.92     2381.13     97.73 o 
  15   1   7     7434.90     6991.86    163.15 o 
  17   1   7     4700.93     4548.71    106.62 o 
  19   1   7     6522.37     6381.19    121.58 o 
  21   1   7      676.75      507.68     41.23 o 
  23   1   7     1589.47     1626.98     78.47 o 
  25   1   7       13.43       17.96     34.50 o 
  27   1   7     1360.02     1380.15     94.80 o 
  29   1   7        4.33       32.11     38.30 o 
 -38   2   7       62.39       41.17     81.77 o 
 -36   2   7        2.35       77.19     46.62 o 
 -34   2   7      486.28      490.19     51.76 o 
 -32   2   7      396.37      488.76     50.12 o 
 -30   2   7       51.57       31.92     27.09 o 
 -28   2   7      754.38      920.30     49.15 o 
 -26   2   7       80.64       82.57     23.24 o 
 -24   2   7      110.01      136.44     22.57 o 
 -22   2   7      300.58      299.21     26.88 o 
 -20   2   7     1028.90     1021.74     47.29 o 
 -18   2   7     9421.23     9789.35    129.79 o 
 -16   2   7      584.77      663.48     29.95 o 
 -14   2   7     4085.99     3955.73     74.43 o 
 -12   2   7     8116.85     8623.53    112.16 o 
 -10   2   7     2919.44     2913.43     59.20 o 
  -8   2   7     4421.64     4750.52     72.15 o 
  -6   2   7     1469.51     1361.76     62.04 o 
  -4   2   7     5292.95     5328.92     74.81 o 
  -2   2   7        3.52       -0.17     14.62 o 
   0   2   7     1767.15     2043.25     49.91 o 
   2   2   7     1964.19     2047.73     49.14 o 
   4   2   7     1671.45     1743.37     43.70 o 
   6   2   7     2607.65     2356.47     70.25 o 
   8   2   7     2023.79     1995.12     78.61 o 
  10   2   7        0.21       22.10     21.74 o 
  12   2   7        0.85       -0.24     22.41 o 
  14   2   7      117.87      124.95     28.07 o 
  16   2   7      165.93      159.09     32.26 o 
  18   2   7      481.65      395.85     60.49 o 
  20   2   7        0.53        0.47     24.74 o 
  22   2   7      530.01      418.20     49.02 o 
  24   2   7     1416.75     1560.08     81.35 o 
  26   2   7        0.28       14.24     40.53 o 
  28   2   7      296.57      397.97     64.25 o 
 -35   3   7      572.14      610.47    112.43 o 
 -33   3   7      138.87      191.44     49.75 o 
 -31   3   7      827.93     1053.61     81.66 o 
 -29   3   7       52.00       77.11     37.07 o 
 -27   3   7      298.52      340.76     50.21 o 
 -25   3   7      489.20      507.12     45.97 o 
 -23   3   7      945.89      899.73     55.35 o 
 -21   3   7      487.63      498.81     38.29 o 
 -19   3   7        0.81      -18.08     18.08 o 
 -17   3   7     2214.60     2253.08     75.75 o 
 -15   3   7     1367.55     1394.54     45.63 o 
 -13   3   7      230.96      260.46     24.78 o 
 -11   3   7       31.88       12.03     16.49 o 
  -9   3   7     3334.35     3625.37     69.24 o 
  -7   3   7     3111.13     3034.02     61.48 o 
  -5   3   7     1480.57     1455.01     40.88 o 
  -3   3   7     1495.86     1389.12     49.21 o 
  -1   3   7     3890.48     3577.61     77.91 o 
   1   3   7     2843.76     2678.84     74.28 o 
   3   3   7     3239.28     3031.72     86.14 o 
   5   3   7     1206.82     1194.82     59.24 o 
   7   3   7      761.98      742.45     51.29 o 
   9   3   7       39.56        0.00     21.59 o 
  11   3   7     5738.85     5350.82    171.35 o 
  13   3   7     2077.53     2007.86     80.96 o 
  15   3   7      724.05      677.43     55.36 o 
  17   3   7      335.59      334.87     65.34 o 
  19   3   7      130.86       51.57     31.16 o 
  21   3   7       61.15       71.19     31.16 o 
  23   3   7      182.52      174.29     39.98 o 
  25   3   7      724.01      845.85     97.79 o 
 -30   4   7       76.94       29.10     36.51 o 
 -28   4   7       11.71      -27.50     37.46 o 
 -26   4   7      242.33      303.65     69.16 o 
 -24   4   7       35.81       44.11     27.98 o 
 -22   4   7        8.69       46.78     28.66 o 
 -20   4   7       98.93       78.19     28.64 o 
 -18   4   7      171.03      117.35     32.40 o 
 -16   4   7      193.13      185.04     40.70 o 
 -14   4   7       22.06       34.50     24.33 o 
 -12   4   7        0.07       21.31     28.66 o 
 -10   4   7       30.36       31.14     24.84 o 
  -8   4   7     1996.04     1966.02     66.13 o 
  -6   4   7        6.01       22.19     20.82 o 
  -4   4   7      362.06      298.85     34.19 o 
  -2   4   7       19.22      -23.75     23.75 o 
   0   4   7       48.55       15.84     25.35 o 
   2   4   7       31.37       -8.58     28.34 o 
   4   4   7        4.93        1.66     24.56 o 
   6   4   7        5.50      -11.33     24.31 o 
   8   4   7      267.16      286.89     41.88 o 
  10   4   7      479.50      453.00     48.70 o 
  12   4   7      549.53      409.41     49.41 o 
  14   4   7      579.75      522.25     54.39 o 
  16   4   7        6.23       58.33     29.89 o 
  18   4   7      535.58      472.59     54.78 o 
  20   4   7      161.25       71.11     38.36 o 
 -21   5   7      173.36      206.00     63.99 o 
 -19   5   7       93.72       63.49     39.60 o 
 -17   5   7       66.09       28.74     54.27 o 
 -15   5   7      334.72      297.22     54.24 o 
 -13   5   7       37.03       -2.84     34.20 o 
 -11   5   7        0.50       12.10     30.88 o 
  -9   5   7      438.48      376.76     53.33 o 
  -7   5   7       24.22       -2.99     29.46 o 
  -5   5   7       10.83       34.47     36.76 o 
  -3   5   7      859.43      957.77     92.95 o 
  -1   5   7      942.97      997.40     80.79 o 
   1   5   7      851.27      922.76     79.74 o 
   3   5   7        5.60      -22.23     32.43 o 
   5   5   7       55.54      166.46     44.02 o 
   7   5   7       69.68       55.49     33.03 o 
   9   5   7      906.71      988.56     74.77 o 
  11   5   7      157.96      229.31     48.91 o 
 -40   0   8     1460.21     1401.78    170.84 o 
 -38   0   8     1528.46     1547.80    173.76 o 
 -36   0   8       10.77       39.43     58.41 o 
 -34   0   8      417.15      340.63     62.74 o 
 -32   0   8     1169.40     1170.36     91.74 o 
 -30   0   8     2520.58     2559.70     90.45 o 
 -28   0   8     8586.32     8409.48    270.46 o 
 -26   0   8    10529.98    10395.21    196.99 o 
 -24   0   8     2553.49     2331.41     74.87 o 
 -22   0   8    11936.63    12537.22    215.82 o 
 -20   0   8     3563.90     3567.53     85.57 o 
 -18   0   8      962.90      952.01     40.85 o 
 -16   0   8     6592.98     6625.21    129.33 o 
 -14   0   8      648.18      713.64     50.00 o 
 -12   0   8    20248.43    19764.90    363.44 o 
 -10   0   8    32511.76    33439.35    573.56 o 
  -8   0   8     9302.18    10589.79    163.28 o 
  -6   0   8     6761.04     7420.07    146.96 o 
  -4   0   8    12047.90    13307.23    200.25 o 
  -2   0   8      831.74      827.62     35.08 o 
   0   0   8     2910.19     2870.29     67.01 o 
   2   0   8      575.13      634.77     33.03 o 
   4   0   8     1332.33     1821.45     55.20 o 
   6   0   8     2146.25     2790.09     71.51 o 
   8   0   8      245.35      304.07     43.79 o 
  10   0   8      996.96      995.68     47.61 o 
  12   0   8     1581.64     1445.53     58.31 o 
  14   0   8     3740.90     3608.13    129.41 o 
  16   0   8     3537.27     3368.97    158.43 o 
  18   0   8      818.81      867.69     85.42 o 
  20   0   8      212.28      250.72     52.81 o 
  22   0   8     1714.83     1817.31    116.91 o 
  24   0   8     1078.63     1229.97    103.00 o 
  26   0   8      198.98      164.40     94.91 o 
  28   0   8       85.32       10.16     46.30 o 
 -41   1   8        5.26        5.52     50.07 o 
 -39   1   8        7.06      -21.50     46.71 o 
 -37   1   8      206.70      139.97     44.21 o 
 -35   1   8       40.28       23.84     34.50 o 
 -33   1   8       59.07       79.06     34.50 o 
 -31   1   8     4191.93     3920.57     93.61 o 
 -29   1   8        0.09       19.48     21.63 o 
 -27   1   8      254.73      290.60     27.17 o 
 -25   1   8      109.40      117.93     21.05 o 
 -23   1   8      108.49      128.66     19.10 o 
 -21   1   8      983.31      976.50     34.48 o 
 -19   1   8       14.73        5.25     12.42 o 
 -17   1   8     3036.29     3049.02     57.99 o 
 -15   1   8      973.39     1061.12     29.71 o 
 -13   1   8       58.78       12.26     11.10 o 
 -11   1   8       21.13       30.90     10.91 o 
  -9   1   8     3757.84     4167.92     59.72 o 
  -7   1   8     7133.97     7488.00    127.53 o 
  -5   1   8     1949.82     2050.62     38.80 o 
  -3   1   8     6238.35     6611.98     82.86 o 
  -1   1   8     2761.09     2682.37     56.92 o 
   1   1   8      751.82      883.42     27.97 o 
   3   1   8      283.35      339.58     17.30 o 
   5   1   8      876.70     1139.01     38.36 o 
   7   1   8      583.94      551.00     30.40 o 
   9   1   8     1053.84     1095.79     41.59 o 
  11   1   8        4.69       19.79     18.76 o 
  13   1   8      165.69      171.66     25.00 o 
  15   1   8      375.02      409.91     33.82 o 
  17   1   8      732.33      713.05     46.24 o 
  19   1   8      785.63      849.45     48.79 o 
  21   1   8      301.52      265.60     40.61 o 
  23   1   8      488.14      620.40     67.27 o 
  25   1   8      105.18      119.81     41.05 o 
  27   1   8        0.00       21.31     37.63 o 
  29   1   8      232.22      173.66     52.94 o 
 -38   2   8      462.32      461.02    133.61 o 
 -36   2   8      297.94      237.11     63.52 o 
 -34   2   8      312.23      357.25     56.93 o 
 -32   2   8     1146.39     1131.23     66.57 o 
 -30   2   8     1395.18     1546.41     72.48 o 
 -28   2   8     1583.18     1830.92     82.41 o 
 -26   2   8     1160.79     1202.39     46.28 o 
 -24   2   8     5629.52     5364.38     92.92 o 
 -22   2   8     5790.03     5596.97     93.05 o 
 -20   2   8      162.65      206.49     22.68 o 
 -18   2   8      464.15      453.71     37.11 o 
 -16   2   8      350.44      391.19     24.91 o 
 -14   2   8     4004.77     3983.34     68.19 o 
 -12   2   8    16272.04    15962.42    180.87 o 
 -10   2   8       36.32       70.07     14.91 o 
  -8   2   8    15638.90    15436.37    173.20 o 
  -6   2   8        2.37       16.77     11.65 o 
  -4   2   8      160.00      109.48     13.82 o 
  -2   2   8    15074.75    15431.41    194.05 o 
   0   2   8     4744.04     4858.88    101.84 o 
   2   2   8      388.37      520.50     38.62 o 
   4   2   8     7120.92     7406.88    156.20 o 
   6   2   8     1479.76     1401.97     56.85 o 
   8   2   8      172.20      188.76     30.33 o 
  10   2   8     1710.48     1533.33     70.39 o 
  12   2   8     1789.15     1703.58     69.63 o 
  14   2   8     1659.99     1647.35     71.04 o 
  16   2   8     9417.47     9200.95    180.05 o 
  18   2   8      213.23      119.79     32.20 o 
  20   2   8      362.95      325.53     43.71 o 
  22   2   8       40.10      -17.45     27.34 o 
  24   2   8      609.72      712.34     77.07 o 
  26   2   8       42.97        6.42     36.64 o 
 -35   3   8      371.76      310.55     71.72 o 
 -33   3   8      633.73      604.86     69.22 o 
 -31   3   8      489.78      520.81     62.60 o 
 -29   3   8       35.48       10.76     29.74 o 
 -27   3   8        5.83        7.51     28.76 o 
 -25   3   8      394.72      374.85     40.82 o 
 -23   3   8      138.81      165.88     27.47 o 
 -21   3   8        9.64       18.22     20.69 o 
 -19   3   8     4618.50     4587.06     86.49 o 
 -17   3   8     1170.40     1247.05     45.15 o 
 -15   3   8        2.08      -14.38     14.38 o 
 -13   3   8      238.86      247.10     24.53 o 
 -11   3   8      252.31      292.91     27.52 o 
  -9   3   8       30.51       46.81     18.94 o 
  -7   3   8     1434.49     1404.75     42.31 o 
  -5   3   8        6.93      -18.03     18.15 o 
  -3   3   8       33.06       21.01     18.16 o 
  -1   3   8      167.28      173.25     24.72 o 
   1   3   8      103.41      102.89     22.62 o 
   3   3   8      171.05       98.00     27.46 o 
   5   3   8      116.06      106.91     31.40 o 
   7   3   8      598.04      586.27     72.71 o 
   9   3   8      212.17      220.87     35.26 o 
  11   3   8     1153.94     1134.52     64.36 o 
  13   3   8       30.73       19.35     25.35 o 
  15   3   8       46.90       66.09     28.22 o 
  17   3   8      629.59      599.03     77.24 o 
  19   3   8     1110.47     1058.30     70.15 o 
  21   3   8       38.85        2.22     27.90 o 
  23   3   8        1.13       20.58     32.28 o 
 -30   4   8      468.12      679.92     71.41 o 
 -28   4   8      622.22      653.57     71.09 o 
 -26   4   8      920.36     1156.50    101.17 o 
 -24   4   8      388.66      266.15     68.74 o 
 -22   4   8     1118.76     1049.27     86.57 o 
 -20   4   8      111.63      157.88     37.48 o 
 -18   4   8     1230.44     1220.84     69.20 o 
 -16   4   8      102.26      111.80     31.22 o 
 -14   4   8      650.71      622.38     49.95 o 
 -12   4   8      430.58      482.47     46.18 o 
 -10   4   8     1219.51     1188.79     57.70 o 
  -8   4   8      396.79      407.08     37.02 o 
  -6   4   8       71.90      105.38     25.69 o 
  -4   4   8       42.85       23.64     22.04 o 
  -2   4   8      244.54      266.11     37.02 o 
   0   4   8      239.40      158.20     32.52 o 
   2   4   8      935.45      941.65     61.81 o 
   4   4   8      503.53      449.62     55.85 o 
   6   4   8       77.10      126.89     31.69 o 
   8   4   8      100.57       77.69     33.30 o 
  10   4   8      667.23      699.90     59.72 o 
  12   4   8       50.93       37.98     31.13 o 
  14   4   8      259.25      266.66     44.05 o 
  16   4   8     1125.54     1048.23     83.73 o 
  18   4   8      199.48      175.48     41.73 o 
 -21   5   8      226.78      258.52     52.02 o 
 -19   5   8      245.52      189.82     48.00 o 
 -17   5   8       55.75       60.35     38.44 o 
 -15   5   8        9.21       15.76     36.10 o 
 -13   5   8       79.62       92.06     34.96 o 
 -11   5   8       86.65       64.07     44.47 o 
  -9   5   8      239.52      275.11     43.05 o 
  -7   5   8       29.33      -11.26     33.48 o 
  -5   5   8      950.63      987.99     81.77 o 
  -3   5   8      433.41      483.45     74.31 o 
  -1   5   8      143.92      121.22     48.88 o 
   1   5   8      105.70      118.31     42.79 o 
   3   5   8        5.74        3.05     36.17 o 
   5   5   8      302.28      369.48     62.39 o 
   7   5   8      320.84      374.81     49.60 o 
   9   5   8       62.69       77.70     34.59 o 
 -41   1   9        1.29       62.25     52.13 o 
 -39   1   9        0.12      -29.17     36.02 o 
 -37   1   9      119.45       13.35     38.03 o 
 -35   1   9      648.11      864.04     74.26 o 
 -33   1   9        1.09       20.22     33.58 o 
 -31   1   9      421.05      442.54     39.52 o 
 -29   1   9     2583.88     2579.96     72.35 o 
 -27   1   9      809.14      885.53     38.28 o 
 -25   1   9     8101.77     7997.15    114.85 o 
 -23   1   9     3299.18     3137.40     69.19 o 
 -21   1   9      577.05      495.87     25.65 o 
 -19   1   9      364.77      437.19     23.07 o 
 -17   1   9     1168.04     1220.32     36.67 o 
 -15   1   9    12170.21    13043.53    185.02 o 
 -13   1   9     5513.60     5111.39     74.12 o 
 -11   1   9    32260.68    32199.45    392.90 o 
  -9   1   9     7948.43     7922.86     97.10 o 
  -7   1   9    10830.70    10611.97    137.68 o 
  -5   1   9     1957.98     2103.92     47.02 o 
  -3   1   9     4801.52     4804.84     75.93 o 
  -1   1   9     1215.10     1244.01     31.32 o 
   1   1   9       28.88      -11.32     11.32 o 
   3   1   9      552.35      477.33     20.72 o 
   5   1   9     9951.42     9524.37    135.12 o 
   7   1   9    11667.44    11350.11    158.07 o 
   9   1   9     1219.77     1214.97     53.01 o 
  11   1   9     1264.31     1226.84     47.54 o 
  13   1   9     4662.17     4529.44    115.51 o 
  15   1   9     2377.65     2352.69     74.92 o 
  17   1   9      468.08      531.76     40.57 o 
  19   1   9     1098.46     1086.12     64.08 o 
  21   1   9      574.95      431.78     57.58 o 
  23   1   9       32.38       56.46     36.17 o 
  25   1   9        1.76       16.00     35.56 o 
  27   1   9       55.24       81.25     49.44 o 
 -38   2   9      118.11       81.92     50.86 o 
 -36   2   9       32.87       59.12     38.38 o 
 -34   2   9      121.48      118.97     52.48 o 
 -32   2   9      460.10      470.20     94.42 o 
 -30   2   9        1.18       25.17     26.05 o 
 -28   2   9        2.69       16.12     21.65 o 
 -26   2   9      677.55      618.55     35.56 o 
 -24   2   9        0.35      -10.14     16.37 o 
 -22   2   9     5732.71     5567.30     92.52 o 
 -20   2   9      247.88      248.86     24.04 o 
 -18   2   9      351.90      364.65     25.38 o 
 -16   2   9     4115.53     4285.34     72.68 o 
 -14   2   9    10432.37    10038.28    127.81 o 
 -12   2   9     2957.88     3343.71     60.63 o 
 -10   2   9     2076.49     2053.14     46.11 o 
  -8   2   9      277.00      287.20     20.59 o 
  -6   2   9      178.18      207.32     23.40 o 
  -4   2   9     2148.59     2201.96     43.69 o 
  -2   2   9       68.91       91.63     18.32 o 
   0   2   9     3496.96     3519.12     69.39 o 
   2   2   9      487.10      515.64     27.73 o 
   4   2   9      234.58      241.41     31.52 o 
   6   2   9     1099.63     1101.12     54.16 o 
   8   2   9      110.25      124.01     27.89 o 
  10   2   9       12.29       13.53     22.42 o 
  12   2   9        0.28       47.38     24.93 o 
  14   2   9      585.26      523.81     50.79 o 
  16   2   9     1029.39      941.80     60.91 o 
  18   2   9       41.51       43.38     45.02 o 
  20   2   9     2430.96     2453.83    106.86 o 
  22   2   9       17.12       10.91     28.70 o 
  24   2   9      107.75      127.30     43.88 o 
  26   2   9       23.04       31.37     38.49 o 
 -35   3   9        0.19       48.22     51.13 o 
 -33   3   9      467.35      518.71     63.37 o 
 -31   3   9      330.99      363.82     55.80 o 
 -29   3   9      690.93      718.48     67.14 o 
 -27   3   9     1062.46     1007.17     99.73 o 
 -25   3   9      796.97      786.33     52.68 o 
 -23   3   9      253.71      199.96     27.32 o 
 -21   3   9     7626.90     7588.53    120.08 o 
 -19   3   9      946.32      867.80     40.35 o 
 -17   3   9      190.77      195.28     24.33 o 
 -15   3   9      336.50      352.24     28.47 o 
 -13   3   9     2112.30     2175.95     54.88 o 
 -11   3   9     2626.58     2498.16     57.99 o 
  -9   3   9     7143.68     6886.89    109.71 o 
  -7   3   9    11194.53    11256.99    165.21 o 
  -5   3   9     1399.45     1350.17     57.00 o 
  -3   3   9     1402.94     1435.63     51.44 o 
  -1   3   9      422.17      395.51     32.87 o 
   1   3   9     2157.21     2032.83     76.51 o 
   3   3   9       16.44       32.04     24.27 o 
   5   3   9     3792.38     3803.53    103.27 o 
   7   3   9       61.51       67.99     26.50 o 
   9   3   9     3461.11     3806.91    107.59 o 
  11   3   9      194.93      165.34     34.31 o 
  13   3   9       98.81       67.49     28.70 o 
  15   3   9      475.52      477.65     49.54 o 
  17   3   9       81.27       30.16     29.81 o 
  19   3   9      233.00      247.75     48.26 o 
  21   3   9       35.65       14.31     29.17 o 
  23   3   9      286.05      224.69     42.80 o 
 -30   4   9        0.26       38.37     44.91 o 
 -28   4   9       37.73       31.57     43.87 o 
 -26   4   9       19.32      -31.61     31.61 o 
 -24   4   9       29.85       17.01     36.26 o 
 -22   4   9      207.89      194.84     35.15 o 
 -20   4   9      125.68      107.51     30.34 o 
 -18   4   9      900.41     1025.56     69.31 o 
 -16   4   9      743.52      809.92     63.56 o 
 -14   4   9      560.14      577.98     83.60 o 
 -12   4   9      332.16      298.51     38.32 o 
 -10   4   9      154.24      149.48     28.59 o 
  -8   4   9        0.55        5.90     20.51 o 
  -6   4   9       22.87        1.36     20.42 o 
  -4   4   9      297.71      340.22     47.75 o 
  -2   4   9        9.70        5.71     24.61 o 
   0   4   9     1125.17     1078.79     64.47 o 
   2   4   9      450.20      397.61     46.14 o 
   4   4   9      295.74      332.42     45.31 o 
   6   4   9     2514.51     2491.01    173.22 o 
   8   4   9        9.41       -6.09     26.27 o 
  10   4   9      186.52      139.53     35.58 o 
  12   4   9       43.86       74.06     33.45 o 
  14   4   9       95.23      103.07     50.16 o 
  16   4   9      485.62      485.84     59.65 o 
 -21   5   9      200.93      167.23     61.72 o 
 -19   5   9        0.06       16.48     33.69 o 
 -17   5   9       10.76       31.41     38.40 o 
 -15   5   9      107.34       79.94     42.04 o 
 -13   5   9     1881.69     1985.40    110.86 o 
 -11   5   9        2.68       29.69     33.08 o 
  -9   5   9     1006.32     1024.01     68.84 o 
  -7   5   9      148.33      228.92     47.69 o 
  -5   5   9      597.50      621.68    102.82 o 
  -3   5   9      248.80      253.43     49.60 o 
  -1   5   9        6.47       44.69     38.71 o 
   1   5   9     1171.21     1221.05     92.37 o 
   3   5   9      840.44      987.84     81.14 o 
   5   5   9      139.96      106.21     37.15 o 
   7   5   9      120.24       32.99     46.37 o 
 -42   0  10      257.65       27.74     75.93 o 
 -40   0  10      539.05      515.45    119.74 o 
 -38   0  10        2.99       -4.89     45.94 o 
 -36   0  10     4667.03     5275.34    195.07 o 
 -34   0  10     8951.41     9411.70    266.47 o 
 -32   0  10        2.92       16.08     35.77 o 
 -30   0  10       18.18      -30.92     30.92 o 
 -28   0  10      212.89      252.45     37.13 o 
 -26   0  10     1457.84     1697.98     65.25 o 
 -24   0  10     4710.26     4721.61    108.17 o 
 -22   0  10      685.01      643.29     36.50 o 
 -20   0  10     7211.84     7870.83    141.52 o 
 -18   0  10     2245.09     1956.79    202.97 o 
 -16   0  10     2729.55     2859.03     99.63 o 
 -14   0  10     6023.79     6362.80    157.97 o 
 -12   0  10     1053.74     1174.17     59.89 o 
 -10   0  10    15678.81    15738.76    234.79 o 
  -8   0  10    26173.85    26824.23    458.88 o 
  -6   0  10    38121.98    40866.37    680.31 o 
  -4   0  10      634.47      655.01     41.50 o 
  -2   0  10     2801.44     2810.31     71.03 o 
   0   0  10    18345.83    19958.65    298.48 o 
   2   0  10    10108.99    10131.75    173.95 o 
   4   0  10    14676.81    15183.32    243.29 o 
   6   0  10    26688.91    28039.36    413.63 o 
   8   0  10     2348.90     2331.87     72.24 o 
  10   0  10     1907.46     1561.63     60.96 o 
  12   0  10      354.15      383.95     72.60 o 
  14   0  10      242.90      222.71     47.80 o 
  16   0  10     2851.36     2805.37    224.14 o 
  18   0  10     1297.81     1097.11     90.70 o 
  20   0  10     2043.09     2202.02    123.90 o 
  22   0  10     1583.93     1448.37    109.52 o 
  24   0  10     1465.35     1525.71    225.60 o 
  26   0  10      374.27      342.31     68.19 o 
 -41   1  10      114.61      102.25     46.69 o 
 -39   1  10      217.06      231.22     53.08 o 
 -37   1  10       80.44       48.01     42.72 o 
 -35   1  10     3389.36     3143.19    123.19 o 
 -33   1  10        9.12       17.61     27.55 o 
 -31   1  10     1109.04     1069.91     62.62 o 
 -29   1  10     1199.52     1276.45     53.38 o 
 -27   1  10       44.94       54.22     21.64 o 
 -25   1  10      160.45      200.29     21.48 o 
 -23   1  10       66.55       52.22     15.38 o 
 -21   1  10      635.69      595.95     26.12 o 
 -19   1  10     1103.10     1201.60     32.77 o 
 -17   1  10     3338.24     3424.23     70.20 o 
 -15   1  10      108.30      103.91     13.27 o 
 -13   1  10     3786.37     4040.84     71.01 o 
 -11   1  10      604.11      722.03     27.31 o 
  -9   1  10     2818.76     3091.40     51.88 o 
  -7   1  10     2908.61     3203.15     53.38 o 
  -5   1  10      165.20      164.16     19.05 o 
  -3   1  10     1732.37     1924.64     40.72 o 
  -1   1  10      286.03      285.14     18.44 o 
   1   1  10     2716.16     2911.97     53.82 o 
   3   1  10     3569.55     3890.63     62.40 o 
   5   1  10       49.30       77.91     18.73 o 
   7   1  10      376.06      332.14     27.98 o 
   9   1  10       66.86       48.04     18.70 o 
  11   1  10     1174.84     1222.24     49.11 o 
  13   1  10      290.61      340.24     55.34 o 
  15   1  10     1884.70     2046.96     65.70 o 
  17   1  10      562.39      560.84     42.14 o 
  19   1  10      264.67      151.68     41.81 o 
  21   1  10       82.70      119.08     40.11 o 
  23   1  10       10.67       76.20     38.88 o 
  25   1  10       63.66       32.04     37.93 o 
  27   1  10      109.87       86.87     61.43 o 
 -40   2  10       32.68       -0.78     44.66 o 
 -38   2  10      653.09      609.30     70.17 o 
 -36   2  10     3515.80     3678.39    138.37 o 
 -34   2  10      487.29      572.56     65.13 o 
 -32   2  10      564.62      651.40     65.79 o 
 -30   2  10      117.56      107.21     30.01 o 
 -28   2  10       93.37      108.82     33.95 o 
 -26   2  10       12.82       34.02     22.11 o 
 -24   2  10     3378.95     3464.56     77.93 o 
 -22   2  10     4029.15     3891.22     84.35 o 
 -20   2  10      339.15      394.47     26.88 o 
 -18   2  10     1023.83      888.29     34.63 o 
 -16   2  10      762.53      748.60     44.33 o 
 -14   2  10        1.29       -4.87     12.93 o 
 -12   2  10     7319.86     6873.02    105.20 o 
 -10   2  10     6706.90     6672.48     93.85 o 
  -8   2  10    13307.45    13195.64    155.00 o 
  -6   2  10      148.35      178.60     17.34 o 
  -4   2  10      436.76      449.05     25.58 o 
  -2   2  10      351.54      461.52     45.88 o 
   0   2  10      251.59      217.38     25.35 o 
   2   2  10     3497.39     3372.50     86.40 o 
   4   2  10     2495.21     2395.28     74.23 o 
   6   2  10     4408.46     4023.38    141.42 o 
   8   2  10     6941.03     6568.43    136.88 o 
  10   2  10     1481.47     1288.20     82.95 o 
  12   2  10      271.51      267.68     37.40 o 
  14   2  10      631.75      460.59     52.87 o 
  16   2  10      671.01      606.65     52.86 o 
  18   2  10      186.38      182.82     37.13 o 
  20   2  10      502.68      611.40     71.33 o 
  22   2  10       47.97       58.13     32.94 o 
  24   2  10      603.07      626.00     86.14 o 
 -35   3  10        0.01      -38.48     83.96 o 
 -33   3  10      186.20      205.23     61.92 o 
 -31   3  10        3.89       62.93     35.71 o 
 -29   3  10        1.85       19.25     34.31 o 
 -27   3  10      158.19      156.91     39.31 o 
 -25   3  10      280.99      238.85     32.50 o 
 -23   3  10      108.70      113.18     25.95 o 
 -21   3  10     2214.67     2038.54     63.59 o 
 -19   3  10        0.10       -3.03     17.11 o 
 -17   3  10      198.72      261.05     26.34 o 
 -15   3  10       40.94       43.79     18.04 o 
 -13   3  10      271.46      244.77     24.48 o 
 -11   3  10      355.79      429.86     28.43 o 
  -9   3  10      175.55      190.28     24.81 o 
  -7   3  10      806.76      888.60     43.07 o 
  -5   3  10     1067.61     1129.61     47.90 o 
  -3   3  10       10.70        6.16     22.35 o 
  -1   3  10        3.32      -17.93     20.17 o 
   1   3  10     1194.58     1282.90     62.55 o 
   3   3  10        0.24      -21.29     21.29 o 
   5   3  10      400.47      337.31     54.59 o 
   7   3  10        2.60       -1.79     23.22 o 
   9   3  10      204.00      148.14     34.16 o 
  11   3  10      218.08      215.43     47.63 o 
  13   3  10      245.12      212.27     38.12 o 
  15   3  10      471.53      427.97     49.07 o 
  17   3  10      113.81      123.31     34.40 o 
  19   3  10        0.55      -27.99     38.36 o 
  21   3  10        7.46       19.19     29.56 o 
 -30   4  10       59.24        6.86     37.09 o 
 -28   4  10      534.92      546.49     63.58 o 
 -26   4  10      114.05       77.27     38.49 o 
 -24   4  10      336.32      371.73     64.48 o 
 -22   4  10      157.30      128.39     31.63 o 
 -20   4  10       11.04       42.68     26.97 o 
 -18   4  10      227.31      147.44     33.87 o 
 -16   4  10       35.00       69.91     40.52 o 
 -14   4  10      470.90      436.22     67.37 o 
 -12   4  10      940.26      910.04     90.84 o 
 -10   4  10      568.80      617.55     44.20 o 
  -8   4  10      624.44      712.79     46.12 o 
  -6   4  10       20.27        3.51     21.96 o 
  -4   4  10       47.38       50.18     27.63 o 
  -2   4  10       54.78      107.01     37.73 o 
   0   4  10      342.86      268.62     39.77 o 
   2   4  10     3415.42     3459.20    108.75 o 
   4   4  10      207.73      237.01     39.16 o 
   6   4  10      789.44      822.15     62.16 o 
   8   4  10       97.21      110.56     33.38 o 
  10   4  10      418.97      387.98     49.15 o 
  12   4  10        3.88      -12.69     26.93 o 
  14   4  10      282.80      114.77     65.55 o 
  16   4  10       17.33       30.14     33.36 o 
 -21   5  10       17.27       29.80     51.22 o 
 -19   5  10      279.81      336.64     76.22 o 
 -17   5  10      131.25      114.06     42.57 o 
 -15   5  10      184.04      204.40     55.00 o 
 -13   5  10      192.63      168.19     41.06 o 
 -11   5  10       19.36       -0.82     32.88 o 
  -9   5  10      154.92      110.60     42.67 o 
  -7   5  10      202.42      151.24     45.03 o 
  -5   5  10        0.49       -9.72     32.79 o 
  -3   5  10      183.09      103.10     52.63 o 
  -1   5  10     1215.79     1224.03     90.99 o 
   1   5  10      212.58      196.36     42.27 o 
   3   5  10      455.07      434.37     73.98 o 
   5   5  10        1.90      -28.34     28.34 o 
   7   5  10      418.83      468.66     56.00 o 
 -41   1  11      103.86      135.09     49.09 o 
 -39   1  11      490.19      466.00     65.54 o 
 -37   1  11     1902.60     2114.82    111.24 o 
 -35   1  11     1021.70     1101.23     68.76 o 
 -33   1  11      577.23      763.25     57.75 o 
 -31   1  11     6919.73     7011.08    217.72 o 
 -29   1  11     2273.48     2247.95     66.87 o 
 -27   1  11        4.63      -15.77     17.28 o 
 -25   1  11      146.67      117.31     22.96 o 
 -23   1  11     1585.82     1676.25     41.52 o 
 -21   1  11     3599.58     3176.95     56.59 o 
 -19   1  11     4322.15     3786.14     89.03 o 
 -17   1  11     6400.43     6228.57     99.48 o 
 -15   1  11     5813.57     6008.03    122.22 o 
 -13   1  11     4168.14     4293.69     64.30 o 
 -11   1  11    11586.90    11869.40    137.08 o 
  -9   1  11      668.54      694.53     25.99 o 
  -7   1  11     2328.23     2426.60     46.98 o 
  -5   1  11     5699.19     6087.11     95.19 o 
  -3   1  11     8121.57     9081.97    112.80 o 
  -1   1  11     2129.77     2153.05     44.70 o 
   1   1  11     3775.15     4323.99     68.44 o 
   3   1  11     2968.44     2977.98     59.75 o 
   5   1  11     2266.05     2218.41     58.10 o 
   7   1  11     5567.92     5351.83     98.97 o 
   9   1  11     3287.12     3204.03     76.12 o 
  11   1  11      436.32      540.03     54.00 o 
  13   1  11     3673.05     3620.41     86.68 o 
  15   1  11      875.56      874.93     49.02 o 
  17   1  11      649.87      622.24     64.69 o 
  19   1  11     1697.13     1662.98     96.75 o 
  21   1  11     1020.14     1107.41     86.16 o 
  23   1  11      817.54      985.60     89.48 o 
  25   1  11      821.57      670.51    100.22 o 
 -40   2  11      118.35      151.58     47.74 o 
 -38   2  11        0.08      -31.57     31.57 o 
 -36   2  11       65.91       30.29     35.33 o 
 -34   2  11      276.29      229.14     47.58 o 
 -32   2  11       33.03       86.48     37.96 o 
 -30   2  11       33.29       11.60     23.31 o 
 -28   2  11      296.03      295.59     39.51 o 
 -26   2  11      767.08      751.11     61.12 o 
 -24   2  11      116.83      110.34     24.71 o 
 -22   2  11      858.75      762.55     34.61 o 
 -20   2  11       29.18       18.84     15.09 o 
 -18   2  11      341.21      301.68     23.84 o 
 -16   2  11     2048.80     2145.78     50.06 o 
 -14   2  11     1699.98     1786.02     44.65 o 
 -12   2  11     1893.28     1740.53     43.96 o 
 -10   2  11     3249.34     3474.47     63.66 o 
  -8   2  11      768.36      792.95     37.01 o 
  -6   2  11      890.42     1062.52     33.48 o 
  -4   2  11       30.77       50.41     13.93 o 
  -2   2  11     1115.12     1116.34     37.99 o 
   0   2  11     2330.44     2483.06     88.27 o 
   2   2  11       50.05       63.12     16.00 o 
   4   2  11        0.24      -23.10     23.10 o 
   6   2  11      348.86      318.04     38.15 o 
   8   2  11       77.83       27.74     24.35 o 
  10   2  11      328.87      300.83     38.87 o 
  12   2  11     3745.84     3498.69    102.37 o 
  14   2  11        4.47      -11.29     24.28 o 
  16   2  11      640.74      527.90     54.39 o 
  18   2  11       97.85      137.50     36.38 o 
  20   2  11       68.38       18.98     29.19 o 
  22   2  11      283.05      232.03     50.73 o 
  24   2  11        3.73       33.85     38.76 o 
 -37   3  11      671.71      585.74     97.83 o 
 -35   3  11     3057.36     3221.18    233.63 o 
 -33   3  11        1.65       -4.71     41.15 o 
 -31   3  11     1191.75     1219.01     83.31 o 
 -29   3  11     2138.58     2043.39     99.32 o 
 -27   3  11      447.76      355.34     60.64 o 
 -25   3  11      559.99      480.93     41.88 o 
 -23   3  11      567.47      609.55     43.97 o 
 -21   3  11     7751.25     7667.26    120.78 o 
 -19   3  11     3301.32     3052.78     78.36 o 
 -17   3  11     2263.86     2114.14     58.69 o 
 -15   3  11      671.10      736.18     46.47 o 
 -13   3  11       41.82       33.18     19.26 o 
 -11   3  11     2310.84     2191.37     57.79 o 
  -9   3  11       40.88       45.64     20.48 o 
  -7   3  11       55.22       43.14     19.77 o 
  -5   3  11        7.90        8.63     21.04 o 
  -3   3  11     2962.31     2872.22     85.85 o 
  -1   3  11       68.26       57.52     25.16 o 
   1   3  11     2161.77     2015.18     82.62 o 
   3   3  11     4574.41     4563.69    133.03 o 
   5   3  11     1066.22      953.26     59.88 o 
   7   3  11     1117.00     1055.11     63.80 o 
   9   3  11      575.39      581.11     52.33 o 
  11   3  11      136.78      106.03     32.04 o 
  13   3  11      105.69       92.93     32.12 o 
  15   3  11       84.86       12.81     29.37 o 
  17   3  11      380.13      454.37     52.22 o 
  19   3  11      286.22      156.23     40.89 o 
 -30   4  11       81.91       74.89     39.86 o 
 -28   4  11      103.70       49.23     47.74 o 
 -26   4  11      742.63      685.97    153.92 o 
 -24   4  11      379.91      403.08     71.95 o 
 -22   4  11      319.86      261.09     49.20 o 
 -20   4  11      258.31      219.16     40.47 o 
 -18   4  11      136.54      132.23     34.13 o 
 -16   4  11      474.36      400.48     44.69 o 
 -14   4  11       11.21       30.15     23.29 o 
 -12   4  11       24.12       56.95     28.13 o 
 -10   4  11     1264.84     1351.16     78.17 o 
  -8   4  11       79.55       90.29     25.77 o 
  -6   4  11      144.03      159.71     34.16 o 
  -4   4  11      860.61      805.49     63.02 o 
  -2   4  11     1090.15     1224.39     69.03 o 
   0   4  11      705.49      750.64     58.69 o 
   2   4  11       35.75       53.85     29.02 o 
   4   4  11       82.20      116.40     33.53 o 
   6   4  11        1.13       29.85     27.59 o 
   8   4  11       36.04       26.17     27.87 o 
  10   4  11      112.82       93.05     34.21 o 
  12   4  11      498.58      511.85     57.61 o 
  14   4  11     1191.60     1344.07    155.96 o 
 -21   5  11      494.26      389.80     77.95 o 
 -19   5  11        2.83       46.06     50.91 o 
 -17   5  11        4.00       39.75     31.92 o 
 -15   5  11       72.80       51.76     34.52 o 
 -13   5  11      272.66      208.21     42.59 o 
 -11   5  11       10.58       38.40     37.63 o 
  -9   5  11       12.66       22.53     35.16 o 
  -7   5  11       71.45       76.67     40.97 o 
  -5   5  11       32.86      117.73     88.34 o 
  -3   5  11        3.74      -29.49     34.86 o 
  -1   5  11       15.20      -26.49     30.07 o 
   1   5  11        2.31      -28.35     28.35 o 
   3   5  11       48.49       22.61     33.23 o 
   5   5  11      316.89      242.31     45.84 o 
 -42   0  12     1224.48     1866.12    204.43 o 
 -40   0  12     1344.98     1726.35    126.10 o 
 -38   0  12     5063.38     4916.96    192.87 o 
 -36   0  12       30.00       45.68     45.40 o 
 -34   0  12      992.68      984.23    217.57 o 
 -32   0  12      151.45      131.42     46.15 o 
 -30   0  12       33.87       23.04     48.92 o 
 -28   0  12      577.35      663.42     71.71 o 
 -26   0  12     3204.86     2961.58    212.46 o 
 -24   0  12     4289.52     4363.63     95.61 o 
 -22   0  12    21884.57    21400.14    426.87 o 
 -20   0  12      463.83      380.89     48.50 o 
 -18   0  12    17532.94    16442.47    337.11 o 
 -16   0  12     8318.62     7959.18    269.40 o 
 -14   0  12     2967.93     2649.13     96.01 o 
 -12   0  12     3959.01     4586.19     92.00 o 
 -10   0  12     7743.71     8566.77    174.46 o 
  -8   0  12     2358.53     2355.28     67.11 o 
  -6   0  12     1771.30     2128.49     62.16 o 
  -4   0  12    30383.11    33101.81    470.61 o 
  -2   0  12    11029.16    11267.09    190.96 o 
   0   0  12    26085.75    26895.07    396.53 o 
   2   0  12      561.65      753.85     42.69 o 
   4   0  12     4378.53     4816.04    110.69 o 
   6   0  12    14795.07    15739.20    262.21 o 
   8   0  12     9329.80     9431.48    181.73 o 
  10   0  12        0.69       -3.52     21.56 o 
  12   0  12     8596.27     8406.64    232.66 o 
  14   0  12     7156.99     6675.60    340.95 o 
  16   0  12      154.90      133.45     46.90 o 
  18   0  12      217.94      107.96     46.15 o 
  20   0  12      376.29      370.65     67.96 o 
  22   0  12     1427.95     1313.23    111.28 o 
  24   0  12     2303.81     2545.52    150.82 o 
 -41   1  12       38.34       20.46     43.25 o 
 -39   1  12      409.70      394.21     68.48 o 
 -37   1  12        0.34       -8.59     34.76 o 
 -35   1  12      368.50      294.46     43.91 o 
 -33   1  12      189.93      163.91     46.16 o 
 -31   1  12      825.74      962.45     74.82 o 
 -29   1  12     1616.72     1701.10    111.07 o 
 -27   1  12       74.24       61.46     22.01 o 
 -25   1  12     4720.92     4658.24     92.56 o 
 -23   1  12     2867.75     3018.13     73.44 o 
 -21   1  12      435.74      442.26     29.93 o 
 -19   1  12     1011.62     1179.86     41.33 o 
 -17   1  12      186.89      151.33     20.31 o 
 -15   1  12     1550.18     1706.36     48.32 o 
 -13   1  12       15.76       15.95     11.44 o 
 -11   1  12     1031.75      998.27     30.56 o 
  -9   1  12      469.58      468.31     27.69 o 
  -7   1  12     9519.36    10536.89    126.99 o 
  -5   1  12       39.20       77.89     14.67 o 
  -3   1  12     5881.68     6386.20     89.60 o 
  -1   1  12     2684.11     2803.83     53.77 o 
   1   1  12      951.55     1063.59     34.02 o 
   3   1  12     1297.13     1489.20     47.84 o 
   5   1  12      334.58      341.28     26.88 o 
   7   1  12     1013.82      967.18     67.08 o 
   9   1  12      285.70      323.48     31.43 o 
  11   1  12     1020.89      986.78     48.07 o 
  13   1  12     4139.49     4304.58     98.57 o 
  15   1  12      355.90      392.85     43.77 o 
  17   1  12      139.23      102.50     38.19 o 
  19   1  12      141.77      123.54     44.95 o 
  21   1  12       13.03       24.55     36.13 o 
  23   1  12        8.42       41.83     38.49 o 
 -40   2  12      126.76       99.22     45.27 o 
 -38   2  12        0.13      -15.30     49.73 o 
 -36   2  12      202.42      244.71     52.11 o 
 -34   2  12     2155.71     2244.58    164.23 o 
 -32   2  12     2693.51     2476.28     89.93 o 
 -30   2  12      379.06      369.01     38.37 o 
 -28   2  12       17.57      -14.52     20.12 o 
 -26   2  12       16.58       -7.63     20.76 o 
 -24   2  12     1581.18     1515.30     56.67 o 
 -22   2  12      935.05      896.50     36.51 o 
 -20   2  12     2923.76     2885.18     60.65 o 
 -18   2  12     8327.21     7963.27    112.00 o 
 -16   2  12    11566.54    11414.21    144.24 o 
 -14   2  12        4.41      -12.88     12.88 o 
 -12   2  12     7227.60     7569.31    118.52 o 
 -10   2  12      877.72     1031.65     35.36 o 
  -8   2  12     1149.07     1262.85     41.90 o 
  -6   2  12      782.11      752.29     36.79 o 
  -4   2  12     1965.78     2113.58     68.89 o 
  -2   2  12    12461.51    12083.00    176.30 o 
   0   2  12     1282.75     1212.08     37.35 o 
   2   2  12     1512.24     1467.55     61.66 o 
   4   2  12      282.40      237.94     33.61 o 
   6   2  12      212.56      198.46     32.62 o 
   8   2  12     1069.54     1105.54     60.71 o 
  10   2  12     1551.36     1365.73     67.94 o 
  12   2  12       12.10      -19.59     25.68 o 
  14   2  12      740.46      690.35     56.57 o 
  16   2  12      200.84      160.97     35.62 o 
  18   2  12       95.92      162.34     34.77 o 
  20   2  12      276.93      228.90    123.64 o 
  22   2  12     1387.76     1470.29    103.33 o 
 -37   3  12        0.00      -14.33     50.38 o 
 -35   3  12       17.74       24.75     56.22 o 
 -33   3  12      287.23      166.59     57.13 o 
 -31   3  12      126.65      101.26     37.13 o 
 -29   3  12     1269.75     1322.95     71.48 o 
 -27   3  12       24.28       32.25     25.02 o 
 -25   3  12      378.99      299.14     40.98 o 
 -23   3  12        0.18      -20.43     20.43 o 
 -21   3  12     1316.92     1255.72     47.90 o 
 -19   3  12      937.15      859.25     40.87 o 
 -17   3  12     1949.83     1819.26     53.63 o 
 -15   3  12      893.90     1026.14     41.95 o 
 -13   3  12       91.51       65.69     18.72 o 
 -11   3  12     3878.94     3796.58     84.97 o 
  -9   3  12      420.48      406.12     34.07 o 
  -7   3  12     1561.25     1543.87     86.54 o 
  -5   3  12      174.01      229.65     29.04 o 
  -3   3  12       26.59       20.76     20.56 o 
  -1   3  12     2337.60     2104.39     75.79 o 
   1   3  12       35.58       20.02     25.60 o 
   3   3  12      178.45      118.36     37.30 o 
   5   3  12      473.11      450.67     46.91 o 
   7   3  12      655.44      616.34     53.64 o 
   9   3  12       34.31       31.69     36.88 o 
  11   3  12       89.50       83.15     40.89 o 
  13   3  12      214.05      277.07     52.06 o 
  15   3  12      116.19      107.18     35.04 o 
  17   3  12      153.43      178.34     39.40 o 
  19   3  12      114.03       65.88     35.31 o 
 -32   4  12      110.20      162.16     60.34 o 
 -30   4  12      356.22      331.16     57.55 o 
 -28   4  12      211.77      219.68     48.71 o 
 -26   4  12      125.38      165.79     56.46 o 
 -24   4  12       84.13       60.17     45.29 o 
 -22   4  12      420.05      351.61     55.07 o 
 -20   4  12     3635.68     3804.02    109.54 o 
 -18   4  12      833.77      884.63     58.47 o 
 -16   4  12      936.26     1049.99     89.82 o 
 -14   4  12        0.25      -21.37     21.37 o 
 -12   4  12     1281.52     1285.19     59.62 o 
 -10   4  12      273.32      278.15     33.33 o 
  -8   4  12        1.38      -20.93     21.27 o 
  -6   4  12     3592.68     3625.34    107.62 o 
  -4   4  12     2003.85     1922.37     82.90 o 
  -2   4  12     1726.44     1647.06     79.16 o 
   0   4  12      559.12      487.20     51.37 o 
   2   4  12      141.67      139.86     35.49 o 
   4   4  12        0.94       -4.07     26.63 o 
   6   4  12      118.06      138.84     36.05 o 
   8   4  12       21.88       18.68     30.07 o 
  10   4  12      106.12       63.36     32.54 o 
  12   4  12      103.84       66.28     34.41 o 
  14   4  12        1.50        5.60     30.68 o 
 -21   5  12      609.75      598.91     89.54 o 
 -19   5  12        9.21      -21.58     90.53 o 
 -17   5  12       23.68       27.08     32.32 o 
 -15   5  12       12.15      -12.54     32.32 o 
 -13   5  12      222.54      227.00     42.46 o 
 -11   5  12       30.02      -12.20     34.37 o 
  -9   5  12      667.66      555.02     70.18 o 
  -7   5  12        4.82      -40.58     43.81 o 
  -5   5  12      201.73      207.96     50.41 o 
  -3   5  12       33.47        1.72     34.43 o 
  -1   5  12      132.55       81.65     34.09 o 
   1   5  12        1.11       34.08     33.60 o 
   3   5  12      169.43      105.14     39.07 o 
 -43   1  13     1671.96     1709.23    113.74 o 
 -41   1  13      660.68      838.31     83.25 o 
 -39   1  13      403.95      324.94     57.53 o 
 -37   1  13      293.09      350.75     47.61 o 
 -35   1  13       12.17      -12.41     26.13 o 
 -33   1  13      294.99      310.25     42.16 o 
 -31   1  13      123.05      125.95     32.56 o 
 -29   1  13      233.63      174.68     33.54 o 
 -27   1  13     1508.46     1447.46     66.75 o 
 -25   1  13     1142.56     1054.85     44.68 o 
 -23   1  13       30.54       50.51     20.06 o 
 -21   1  13     4372.19     4179.08     99.65 o 
 -19   1  13     4578.20     4377.39     82.11 o 
 -17   1  13     4812.07     4655.84     83.68 o 
 -15   1  13      870.28      893.30     28.69 o 
 -13   1  13      945.36      916.37     30.11 o 
 -11   1  13      145.78      188.56     17.75 o 
  -9   1  13     1288.55     1548.04     38.74 o 
  -7   1  13      586.28      583.44     26.49 o 
  -5   1  13    20147.92    20394.60    221.79 o 
  -3   1  13    12679.76    12991.86    154.58 o 
  -1   1  13     4965.98     4627.87     75.07 o 
   1   1  13     7394.40     7665.94    121.36 o 
   3   1  13        3.49       12.07     13.22 o 
   5   1  13      274.61      326.20     30.61 o 
   7   1  13      124.23      127.79     24.82 o 
   9   1  13     2046.53     2188.59     65.93 o 
  11   1  13     3507.52     3485.68     86.34 o 
  13   1  13      195.15      130.35     44.78 o 
  15   1  13      466.99      420.92     55.84 o 
  17   1  13      975.58      982.36     82.34 o 
  19   1  13      266.86      233.50     49.14 o 
  21   1  13      102.52      140.96     42.91 o 
  23   1  13       32.21       -2.76     35.41 o 
 -40   2  13      156.52      139.41     47.04 o 
 -38   2  13      613.16      700.17     75.89 o 
 -36   2  13     1164.82     1235.08     90.23 o 
 -34   2  13      278.78      242.07     50.06 o 
 -32   2  13       19.54        9.00     28.30 o 
 -30   2  13      382.53      380.10     44.84 o 
 -28   2  13      137.57      180.20     29.81 o 
 -26   2  13      128.20      145.18     27.91 o 
 -24   2  13      495.12      518.44     45.57 o 
 -22   2  13      107.57      100.22     22.93 o 
 -20   2  13      433.59      391.07     27.06 o 
 -18   2  13      354.13      416.51     26.83 o 
 -16   2  13      129.01      105.62     17.52 o 
 -14   2  13       37.24       51.02     27.19 o 
 -12   2  13       12.58       -3.40     14.95 o 
 -10   2  13      710.85      672.61     30.64 o 
  -8   2  13     1204.71     1216.96     38.13 o 
  -6   2  13      637.46      576.81     28.77 o 
  -4   2  13      699.60      676.58     29.28 o 
  -2   2  13     3890.71     4015.54     69.19 o 
   0   2  13     1794.79     1716.99     71.03 o 
   2   2  13      484.34      524.83     43.35 o 
   4   2  13       19.80       19.54     29.93 o 
   6   2  13       26.22       16.84     23.87 o 
   8   2  13      727.03      707.66     53.19 o 
  10   2  13       43.20       12.36     31.18 o 
  12   2  13      352.14      323.94     56.27 o 
  14   2  13      605.41      642.06     55.81 o 
  16   2  13        0.45       -3.09     27.28 o 
  18   2  13       14.20       38.12     30.43 o 
  20   2  13      260.09      382.28     59.76 o 
 -37   3  13       50.51      135.07     59.98 o 
 -35   3  13      215.47      181.26     61.43 o 
 -33   3  13      409.11      496.49    129.96 o 
 -31   3  13       53.08      106.58     40.71 o 
 -29   3  13      637.40      577.75     46.53 o 
 -27   3  13      553.86      593.52     46.17 o 
 -25   3  13      229.57      233.46     32.56 o 
 -23   3  13      438.84      437.99     39.22 o 
 -21   3  13     1382.33     1271.17     51.71 o 
 -19   3  13     2266.22     2103.62     58.22 o 
 -17   3  13       27.38       33.16     18.49 o 
 -15   3  13     5810.20     5554.51     95.53 o 
 -13   3  13     1523.41     1465.09     62.01 o 
 -11   3  13      153.62      113.41     27.18 o 
  -9   3  13      464.56      489.60     48.96 o 
  -7   3  13     2848.19     2972.47     98.03 o 
  -5   3  13     5208.43     5188.90    138.10 o 
  -3   3  13     4974.33     4721.04    159.33 o 
  -1   3  13       80.87       76.36     27.98 o 
   1   3  13      746.52      735.62     60.28 o 
   3   3  13     1756.56     1459.32     71.92 o 
   5   3  13        0.01      -22.96     22.96 o 
   7   3  13      347.93      367.05     54.38 o 
   9   3  13        1.48      -23.98     25.71 o 
  11   3  13     4293.33     4062.33    121.88 o 
  13   3  13      516.72      527.48     68.18 o 
  15   3  13     1010.11      876.34     69.04 o 
  17   3  13      266.40      382.43     73.94 o 
 -32   4  13       63.92       64.19     54.26 o 
 -30   4  13      389.57      496.62     60.65 o 
 -28   4  13      898.36      826.50    119.44 o 
 -26   4  13        6.65       -4.99     41.58 o 
 -24   4  13      494.20      551.89     82.24 o 
 -22   4  13      277.87      278.06     52.21 o 
 -20   4  13     1590.43     1760.20     94.41 o 
 -18   4  13       35.55       28.14     28.65 o 
 -16   4  13      953.82     1043.68     65.53 o 
 -14   4  13     1799.33     1844.00     68.39 o 
 -12   4  13      353.95      384.13     38.38 o 
 -10   4  13        5.37       53.56     27.62 o 
  -8   4  13      418.79      381.39     45.09 o 
  -6   4  13       90.09      111.42     32.81 o 
  -4   4  13      151.26      112.67     33.89 o 
  -2   4  13      132.97      104.05     32.66 o 
   0   4  13     1296.05     1199.51     70.94 o 
   2   4  13        0.18       22.44     28.34 o 
   4   4  13       98.58      126.56     34.58 o 
   6   4  13      453.54      418.60     51.04 o 
   8   4  13      184.29      155.40     36.70 o 
  10   4  13       19.88       57.33     32.33 o 
  12   4  13       86.15       67.19     40.68 o 
 -21   5  13      209.64      127.69     59.86 o 
 -19   5  13      282.86      373.85     60.93 o 
 -17   5  13        2.73        7.48     32.66 o 
 -15   5  13        0.34       -3.27     31.53 o 
 -13   5  13       35.27        7.85     37.64 o 
 -11   5  13        0.01       -2.37     36.37 o 
  -9   5  13       42.03       19.39     36.60 o 
  -7   5  13      258.08      325.54     59.56 o 
  -5   5  13      379.13      406.74     86.83 o 
  -3   5  13        2.73       -8.47     31.88 o 
  -1   5  13      607.78      701.19     65.96 o 
   1   5  13      372.79      401.82     71.45 o 
 -42   0  14      454.64      684.22     97.94 o 
 -40   0  14       69.98       85.53     52.99 o 
 -38   0  14     3291.43     3117.44    152.17 o 
 -36   0  14      366.77      365.05     66.59 o 
 -34   0  14      138.62      109.26     47.46 o 
 -32   0  14      129.81       64.69     42.77 o 
 -30   0  14     3551.21     3667.27    148.41 o 
 -28   0  14    19948.31    18578.00    406.67 o 
 -26   0  14     2491.56     2164.94    121.93 o 
 -24   0  14     3661.19     3349.89    167.19 o 
 -22   0  14      167.60      189.47     42.10 o 
 -20   0  14       83.22      118.06     35.61 o 
 -18   0  14     5667.27     5968.37    166.22 o 
 -16   0  14     2988.84     3067.70    109.93 o 
 -14   0  14    12147.03    13118.35    391.32 o 
 -12   0  14    44583.72    48696.30    972.38 o 
 -10   0  14    32950.27    37801.88    647.38 o 
  -8   0  14      311.49      282.42     29.83 o 
  -6   0  14    23011.58    25577.84    380.64 o 
  -4   0  14     6134.08     6041.75    126.34 o 
  -2   0  14     6652.66     6513.96    209.96 o 
   0   0  14     3768.27     3539.92    158.42 o 
   2   0  14       68.87       78.79     32.71 o 
   4   0  14     2508.18     2446.76     79.88 o 
   6   0  14     5010.59     4899.95    155.80 o 
   8   0  14     2913.24     2948.56     92.48 o 
  10   0  14     8906.37     8756.52    435.87 o 
  12   0  14      728.28      627.90     73.80 o 
  14   0  14     1748.43     1906.36    118.40 o 
  16   0  14     2472.64     2862.14    141.16 o 
  18   0  14      149.63       64.70     44.83 o 
  20   0  14      457.67      552.78     83.16 o 
  22   0  14      195.87      196.22    110.24 o 
 -43   1  14      412.27      531.83     74.41 o 
 -41   1  14      416.54      419.29     64.10 o 
 -39   1  14        2.38       49.20     32.68 o 
 -37   1  14       48.05       57.98     31.00 o 
 -35   1  14      709.80      675.21     59.02 o 
 -33   1  14      311.44      345.45     44.84 o 
 -31   1  14        0.06      -24.36     24.36 o 
 -29   1  14       40.89       -3.29     41.83 o 
 -27   1  14     3583.28     3579.76    114.53 o 
 -25   1  14      912.96      884.67     41.51 o 
 -23   1  14      777.60      797.20     38.67 o 
 -21   1  14      651.34      675.32     34.85 o 
 -19   1  14       46.87       55.79     16.79 o 
 -17   1  14       41.73       43.57     24.51 o 
 -15   1  14      685.35      719.07     27.32 o 
 -13   1  14     4805.54     5332.35     85.18 o 
 -11   1  14     6686.18     7284.74     99.40 o 
  -9   1  14      243.03      258.02     21.12 o 
  -7   1  14     1533.57     1601.31     50.28 o 
  -5   1  14      249.72      271.61     24.87 o 
  -3   1  14       36.87       25.91     14.84 o 
  -1   1  14       91.30       82.46     17.31 o 
   1   1  14      901.96      939.62     42.43 o 
   3   1  14      950.28     1010.49     44.47 o 
   5   1  14     2456.88     2465.72     67.77 o 
   7   1  14     1688.68     1694.85     59.24 o 
   9   1  14     3499.80     3377.37    133.31 o 
  11   1  14      466.17      598.11     77.77 o 
  13   1  14       13.47       -4.67     28.89 o 
  15   1  14      969.39      800.68     75.58 o 
  17   1  14       94.78       77.88     35.94 o 
  19   1  14      204.97      221.20     71.42 o 
  21   1  14       43.82       79.13     48.81 o 
 -40   2  14        0.54      -13.02     38.36 o 
 -38   2  14      633.92      568.31     70.17 o 
 -36   2  14     1960.33     1837.48    116.46 o 
 -34   2  14      810.30      892.54     64.27 o 
 -32   2  14      136.29      143.80     35.21 o 
 -30   2  14     1627.89     1721.72     86.58 o 
 -28   2  14      227.64      234.93     31.47 o 
 -26   2  14    10427.45    10323.75    185.13 o 
 -24   2  14        0.66       28.55     20.11 o 
 -22   2  14     1267.03     1179.61     49.40 o 
 -20   2  14      100.61      131.41     19.58 o 
 -18   2  14       63.34       58.59     16.79 o 
 -16   2  14       55.50       28.38     16.51 o 
 -14   2  14     1180.11     1254.51     61.85 o 
 -12   2  14     2363.11     2294.25     57.57 o 
 -10   2  14     2296.04     2234.05     52.05 o 
  -8   2  14        0.76        1.65     14.49 o 
  -6   2  14     1084.78     1028.50     39.86 o 
  -4   2  14      661.60      606.88     29.48 o 
  -2   2  14     2074.91     2009.06     69.67 o 
   0   2  14     1783.16     1627.88     66.49 o 
   2   2  14      797.31      730.02     50.48 o 
   4   2  14      418.63      298.75     38.08 o 
   6   2  14      790.97      811.54     57.12 o 
   8   2  14     1721.32     1635.18     75.54 o 
  10   2  14       45.56       75.08     31.65 o 
  12   2  14     3219.02     3023.14    106.86 o 
  14   2  14      965.78      980.92     67.48 o 
  16   2  14     1293.29     1208.65     74.59 o 
  18   2  14       30.99       37.01     35.79 o 
  20   2  14       22.11       23.94     38.76 o 
 -37   3  14       35.56       22.32     51.11 o 
 -35   3  14      319.03      434.67     79.48 o 
 -33   3  14       31.88       30.62     50.38 o 
 -31   3  14       79.05       72.64     40.71 o 
 -29   3  14      176.25      175.26     33.19 o 
 -27   3  14       75.43       86.59     32.45 o 
 -25   3  14      477.86      441.63     40.43 o 
 -23   3  14        4.96       42.92     23.44 o 
 -21   3  14        0.53       -6.92     19.64 o 
 -19   3  14      961.65      875.43     54.96 o 
 -17   3  14       41.53       16.27     18.55 o 
 -15   3  14      549.55      544.35     36.15 o 
 -13   3  14      761.83      779.96     52.19 o 
 -11   3  14     1591.51     1498.32     57.02 o 
  -9   3  14     4107.74     4208.80     92.92 o 
  -7   3  14     1240.79     1321.21     54.36 o 
  -5   3  14     1837.13     1897.53    121.71 o 
  -3   3  14      362.37      458.16     44.83 o 
  -1   3  14      408.71      350.38     42.25 o 
   1   3  14      121.54      139.21     48.90 o 
   3   3  14      173.88      152.84     32.96 o 
   5   3  14     2327.31     2329.93     88.19 o 
   7   3  14      277.12      346.20     44.09 o 
   9   3  14        8.98      -28.39     28.39 o 
  11   3  14       56.65       52.82     29.48 o 
  13   3  14        0.19       39.22     28.06 o 
  15   3  14       45.64      100.68     34.95 o 
  17   3  14       62.85       33.54     32.81 o 
 -32   4  14       17.31      -11.71     48.40 o 
 -30   4  14      586.13      671.82     87.24 o 
 -28   4  14     2061.66     2130.42    201.51 o 
 -26   4  14     1275.68     1206.07    109.80 o 
 -24   4  14       26.59      -24.21     32.44 o 
 -22   4  14       82.11       86.54     55.32 o 
 -20   4  14      841.65      791.75     71.63 o 
 -18   4  14      125.10      116.61     30.31 o 
 -16   4  14      402.36      424.88     41.30 o 
 -14   4  14      231.88      207.62     54.80 o 
 -12   4  14     2181.01     2260.07     93.16 o 
 -10   4  14       15.60       -2.06     27.69 o 
  -8   4  14      173.59      181.09     36.18 o 
  -6   4  14        1.42       -1.66     26.61 o 
  -4   4  14      519.57      552.01     52.37 o 
  -2   4  14     1166.21     1123.09     71.02 o 
   0   4  14      493.18      354.57     47.31 o 
   2   4  14     1203.31     1191.77     74.48 o 
   4   4  14      365.63      296.92     64.07 o 
   6   4  14        1.93       44.69     30.87 o 
   8   4  14       39.88       65.85     34.01 o 
  10   4  14       10.85       16.49     30.87 o 
 -19   5  14       31.94      -38.40     38.40 o 
 -17   5  14      228.56      321.74     60.22 o 
 -15   5  14      134.57      175.54    119.16 o 
 -13   5  14      106.99       72.49     55.08 o 
 -11   5  14       87.41        7.90     38.30 o 
  -9   5  14      210.32      301.31     73.43 o 
  -7   5  14        0.68       33.55     40.05 o 
  -5   5  14        1.04       11.92     32.42 o 
  -3   5  14        1.94       44.55     35.24 o 
  -1   5  14       75.87       67.84     43.84 o 
 -43   1  15       64.84       43.95     44.67 o 
 -41   1  15      384.64      399.84     65.08 o 
 -39   1  15       94.51      104.32     37.34 o 
 -37   1  15      281.52      216.90     41.19 o 
 -35   1  15     1190.09     1235.00     72.23 o 
 -33   1  15       89.99      114.22     33.27 o 
 -31   1  15     3667.73     3521.44    106.64 o 
 -29   1  15    11714.10    11107.29    203.55 o 
 -27   1  15       43.40       22.98     27.58 o 
 -25   1  15     8453.14     8038.20    157.22 o 
 -23   1  15     4326.00     4303.77    108.26 o 
 -21   1  15     1581.92     1394.24     46.70 o 
 -19   1  15      194.88      208.71     23.30 o 
 -17   1  15     1495.77     1651.31     48.87 o 
 -15   1  15     4338.25     4447.97     71.39 o 
 -13   1  15     5172.06     5074.79     78.98 o 
 -11   1  15    16658.65    16934.92    191.99 o 
  -9   1  15     3492.74     3268.37     61.58 o 
  -7   1  15    12596.63    12665.66    154.30 o 
  -5   1  15      251.96      246.10     28.52 o 
  -3   1  15      514.56      492.81     28.34 o 
  -1   1  15     2285.90     2259.78     81.42 o 
   1   1  15       10.60        3.19     15.23 o 
   3   1  15     2936.85     2913.42     73.99 o 
   5   1  15     3154.86     3077.84     78.02 o 
   7   1  15     2138.86     2051.79     66.45 o 
   9   1  15       75.00       63.00     25.01 o 
  11   1  15       87.99       68.94     43.42 o 
  13   1  15     2580.24     2530.70    113.31 o 
  15   1  15      895.43      889.37     78.45 o 
  17   1  15      134.37      275.86     52.18 o 
  19   1  15      192.58      203.19     56.15 o 
  21   1  15       11.50       32.45     38.30 o 
 -40   2  15     1325.65     1677.50    109.03 o 
 -38   2  15       35.96       96.69     56.52 o 
 -36   2  15       18.09       16.53     37.09 o 
 -34   2  15      228.20      201.63     40.94 o 
 -32   2  15       28.01       19.00     29.50 o 
 -30   2  15        6.93      -23.39     26.09 o 
 -28   2  15        6.08      -27.92     33.72 o 
 -26   2  15     1235.25     1144.02     88.94 o 
 -24   2  15     2258.48     2017.87     63.52 o 
 -22   2  15     2358.86     2286.85     65.86 o 
 -20   2  15      333.55      273.63     30.32 o 
 -18   2  15      379.03      435.21     29.59 o 
 -16   2  15      652.40      712.47     33.51 o 
 -14   2  15      127.65      116.74     19.49 o 
 -12   2  15      154.84      170.36     21.40 o 
 -10   2  15        2.21        9.99     15.79 o 
  -8   2  15      412.24      464.36     28.67 o 
  -6   2  15      699.81      666.10     31.62 o 
  -4   2  15     4665.95     4787.20     88.16 o 
  -2   2  15       67.81       45.50     24.85 o 
   0   2  15      692.86      662.14     49.49 o 
   2   2  15      584.59      530.12     46.97 o 
   4   2  15      183.14      206.90     34.54 o 
   6   2  15      505.75      480.70     48.33 o 
   8   2  15        3.75        9.84     26.11 o 
  10   2  15      136.16      126.90     33.55 o 
  12   2  15      660.29      522.43     53.24 o 
  14   2  15      236.16      240.14     48.69 o 
  16   2  15       14.31      -29.97     29.97 o 
  18   2  15      228.13       91.29     62.47 o 
 -37   3  15      188.36      221.39     71.71 o 
 -35   3  15      192.19      203.66     64.83 o 
 -33   3  15      374.51      362.42     68.42 o 
 -31   3  15      784.87      848.87     64.73 o 
 -29   3  15     1939.66     1880.25     84.82 o 
 -27   3  15     1661.14     1921.52     99.06 o 
 -25   3  15      177.67      249.08     41.99 o 
 -23   3  15      167.29      208.94     30.67 o 
 -21   3  15      150.13      131.98     32.62 o 
 -19   3  15        3.65       41.02     18.88 o 
 -17   3  15     2619.49     2672.69     65.43 o 
 -15   3  15     3558.38     3657.78     86.91 o 
 -13   3  15     4420.76     4413.25     96.89 o 
 -11   3  15      394.74      468.97     38.80 o 
  -9   3  15      857.18      797.81     45.76 o 
  -7   3  15        0.62      -18.05     18.05 o 
  -5   3  15      100.22      131.45     31.56 o 
  -3   3  15     1008.27      925.66     65.34 o 
  -1   3  15     2570.41     2554.99     89.36 o 
   1   3  15     1917.84     1747.14     78.66 o 
   3   3  15     2457.50     2227.98     90.84 o 
   5   3  15      156.69      178.51     36.18 o 
   7   3  15        6.23       -9.56     28.87 o 
   9   3  15      156.89      162.19     38.83 o 
  11   3  15        0.96       51.54     30.97 o 
  13   3  15       87.15      100.43     36.75 o 
  15   3  15      530.46      538.82     58.71 o 
 -32   4  15       16.55      181.06     81.77 o 
 -30   4  15       17.59       71.55     70.09 o 
 -28   4  15      400.86      324.16    103.67 o 
 -26   4  15       13.77       19.38     38.10 o 
 -24   4  15       13.01       -8.79     35.42 o 
 -22   4  15       32.91       43.54     37.31 o 
 -20   4  15      163.54      158.79     37.24 o 
 -18   4  15     1907.88     2226.98    137.47 o 
 -16   4  15       15.00       14.36     24.65 o 
 -14   4  15      363.11      347.69     44.64 o 
 -12   4  15      117.77       65.81     28.76 o 
 -10   4  15       58.73       78.91     30.46 o 
  -8   4  15      166.02      131.75     34.65 o 
  -6   4  15      438.27      371.23     46.53 o 
  -4   4  15      537.56      536.84     54.02 o 
  -2   4  15      247.88      193.72     39.80 o 
   0   4  15      501.26      591.93     56.33 o 
   2   4  15       22.67        4.16     28.51 o 
   4   4  15      187.04      164.60     39.06 o 
   6   4  15        6.85       28.20     30.79 o 
   8   4  15       80.99       85.18     38.23 o 
 -19   5  15        3.84      -23.91     41.44 o 
 -17   5  15       57.16       26.35     41.31 o 
 -15   5  15       52.13       24.12     51.04 o 
 -13   5  15     1452.52     1575.15    128.52 o 
 -11   5  15      215.32      245.54     60.28 o 
  -9   5  15      453.47      424.14     76.93 o 
  -7   5  15       55.48       65.35     36.82 o 
  -5   5  15        3.18       16.77     32.89 o 
  -3   5  15       38.61       41.05     34.09 o 
 -44   0  16      345.45      347.32     82.29 o 
 -42   0  16        1.53       16.48     49.06 o 
 -40   0  16       46.05      -13.39     44.83 o 
 -38   0  16        4.84      -16.01     40.77 o 
 -36   0  16     1100.81      964.91    111.70 o 
 -34   0  16      190.66      146.89     53.42 o 
 -32   0  16      246.58      302.52     58.18 o 
 -30   0  16    12625.47    12366.90    312.72 o 
 -28   0  16      702.99      607.27     72.28 o 
 -26   0  16     5308.29     4862.89    340.22 o 
 -24   0  16     6214.74     5838.52    183.98 o 
 -22   0  16       79.53       49.27     42.35 o 
 -20   0  16        5.39      -25.57     25.57 o 
 -18   0  16     1167.95      980.04     70.21 o 
 -16   0  16      176.62      141.90     36.42 o 
 -14   0  16    15496.88    17333.01    312.38 o 
 -12   0  16     6043.80     6033.80    129.82 o 
 -10   0  16     5917.88     5987.81    127.05 o 
  -8   0  16     2120.18     2018.18     68.96 o 
  -6   0  16      695.37      771.88     46.46 o 
  -4   0  16      163.89      149.29     42.07 o 
  -2   0  16       16.28       37.85     23.98 o 
   0   0  16      726.85      842.43     52.00 o 
   2   0  16    14298.35    14016.22    315.98 o 
   4   0  16     6334.23     6362.23    155.52 o 
   6   0  16      362.96      232.31     51.35 o 
   8   0  16      625.75      584.22    111.70 o 
  10   0  16      376.60      540.67    114.62 o 
  12   0  16       18.68      -30.16     30.16 o 
  14   0  16      126.32      178.23     56.48 o 
  16   0  16     1234.87     1351.45    112.19 o 
  18   0  16       66.01       41.56     65.71 o 
  20   0  16      260.30      183.98     81.77 o 
 -43   1  16       11.27      -34.45     49.76 o 
 -41   1  16      118.05       86.90     38.49 o 
 -39   1  16        3.23        3.54     29.27 o 
 -37   1  16      287.15      245.40     44.31 o 
 -35   1  16      353.78      334.97     45.22 o 
 -33   1  16       88.20      101.12     32.94 o 
 -31   1  16      710.56      697.73     55.50 o 
 -29   1  16      763.35      811.60     58.38 o 
 -27   1  16     4526.92     4289.35    112.19 o 
 -25   1  16     1440.45     1212.27     62.31 o 
 -23   1  16      938.19      827.69     52.29 o 
 -21   1  16      284.99      330.98     27.89 o 
 -19   1  16        0.37      -14.92     14.92 o 
 -17   1  16     2359.81     2352.51     59.02 o 
 -15   1  16     3706.52     3988.72     68.23 o 
 -13   1  16       88.78       91.49     18.39 o 
 -11   1  16      841.46      787.92     32.51 o 
  -9   1  16      166.98      206.44     23.07 o 
  -7   1  16      229.44      317.51     25.03 o 
  -5   1  16     2594.57     2674.03     86.31 o 
  -3   1  16      491.13      404.84     27.40 o 
  -1   1  16        0.21      -14.77     14.77 o 
   1   1  16      943.65      954.53     46.47 o 
   3   1  16     1182.98     1186.37     57.02 o 
   5   1  16     1067.42     1039.29     55.74 o 
   7   1  16     1217.83     1138.75     65.73 o 
   9   1  16     1317.20     1124.79     64.00 o 
  11   1  16      209.27      160.83     42.92 o 
  13   1  16      202.31      160.10     45.90 o 
  15   1  16       34.77       28.55     33.19 o 
  17   1  16       35.91       18.65     34.67 o 
  19   1  16      152.41      211.69     52.62 o 
 -40   2  16       67.82      106.37     49.38 o 
 -38   2  16      919.16      826.26     81.97 o 
 -36   2  16     1506.33     1433.55     98.64 o 
 -34   2  16      843.21      842.35     65.08 o 
 -32   2  16       53.10       45.37     31.11 o 
 -30   2  16      351.89      305.55     68.08 o 
 -28   2  16     2904.51     2810.57     93.76 o 
 -26   2  16      942.68      929.21     58.48 o 
 -24   2  16      663.15      770.92     46.72 o 
 -22   2  16     1404.52     1368.59     54.01 o 
 -20   2  16      606.57      722.82     41.72 o 
 -18   2  16       18.46        3.42     19.52 o 
 -16   2  16      531.63      576.37     31.39 o 
 -14   2  16      994.87     1011.18     43.21 o 
 -12   2  16    18544.87    18343.85    213.77 o 
 -10   2  16    12083.84    11821.20    152.82 o 
  -8   2  16        4.73       -8.94     14.61 o 
  -6   2  16      557.16      556.77     44.75 o 
  -4   2  16     3074.62     3072.17     99.29 o 
  -2   2  16     1544.17     1519.05     67.43 o 
   0   2  16      148.63      186.22     34.25 o 
   2   2  16     2731.80     2643.82     87.49 o 
   4   2  16     2677.34     2410.14     85.81 o 
   6   2  16     4159.07     4051.03    114.60 o 
   8   2  16      234.69      287.32     53.95 o 
  10   2  16      233.94      329.86     45.45 o 
  12   2  16      109.20       83.11     34.55 o 
  14   2  16       32.74       46.26     35.12 o 
  16   2  16       13.72       22.00     39.60 o 
 -37   3  16        1.89      -11.39    111.70 o 
 -35   3  16       80.18       89.13     45.54 o 
 -33   3  16        0.94       29.40     32.40 o 
 -31   3  16      792.62      668.62     78.40 o 
 -29   3  16       17.11      -12.35     28.30 o 
 -27   3  16      247.32      239.65     40.76 o 
 -25   3  16      177.73      218.20     33.33 o 
 -23   3  16      736.64      700.44     46.27 o 
 -21   3  16      256.31      131.07     33.18 o 
 -19   3  16       14.45       -7.01     27.33 o 
 -17   3  16       25.70       20.81     29.30 o 
 -15   3  16     1897.93     1875.67     63.69 o 
 -13   3  16       12.88       -5.09     31.61 o 
 -11   3  16      209.92      205.03     29.84 o 
  -9   3  16      211.46      195.95     37.12 o 
  -7   3  16      450.31      396.05     59.43 o 
  -5   3  16       77.23       45.95     27.54 o 
  -3   3  16      281.96      278.79     39.57 o 
  -1   3  16        3.43       37.27     27.70 o 
   1   3  16      468.27      405.68     47.07 o 
   3   3  16       30.87       41.06     29.21 o 
   5   3  16      110.63        8.91     28.61 o 
   7   3  16       22.20       25.32     28.47 o 
   9   3  16       18.09       49.32     31.21 o 
  11   3  16       33.78       10.13     31.19 o 
  13   3  16       76.04      110.30     36.72 o 
 -32   4  16       75.01       55.49     74.47 o 
 -30   4  16      135.84      278.90    102.21 o 
 -28   4  16        5.60        4.93     49.05 o 
 -26   4  16        9.29       30.94     39.58 o 
 -24   4  16      134.79      123.51     45.65 o 
 -22   4  16        0.01        2.69     31.61 o 
 -20   4  16      132.27       87.29     34.08 o 
 -18   4  16      269.90      262.82     42.56 o 
 -16   4  16     1173.09     1142.57    108.12 o 
 -14   4  16        4.74       28.86     26.04 o 
 -12   4  16      432.13      524.94     58.33 o 
 -10   4  16      483.38      597.29     55.05 o 
  -8   4  16     1003.92     1166.04     71.13 o 
  -6   4  16      665.62      526.92     54.72 o 
  -4   4  16       24.01      -20.92     27.83 o 
  -2   4  16        9.70       34.98     29.54 o 
   0   4  16      101.35      106.81     35.58 o 
   2   4  16        6.71       18.13     31.17 o 
   4   4  16     1065.29     1250.96     80.08 o 
   6   4  16      747.46      582.63     97.79 o 
   8   4  16      262.80      252.91     48.13 o 
 -17   5  16       58.59       15.56     49.81 o 
 -15   5  16      214.15      286.27     95.64 o 
 -13   5  16       43.53       62.11     53.17 o 
 -11   5  16       45.31       10.68     39.55 o 
  -9   5  16        9.25       42.42     37.23 o 
  -7   5  16        0.09      -18.69     33.41 o 
 -43   1  17     1272.18     1437.01    105.63 o 
 -41   1  17      174.00      175.87     43.18 o 
 -39   1  17     1569.01     1665.55     88.59 o 
 -37   1  17     1123.19     1258.01     76.49 o 
 -35   1  17      860.91     1022.52     78.94 o 
 -33   1  17     4315.86     4100.20    118.84 o 
 -31   1  17     1416.04     1362.70     72.12 o 
 -29   1  17       32.16       48.85     26.93 o 
 -27   1  17      423.73      341.55     42.11 o 
 -25   1  17     1163.70     1068.48     59.66 o 
 -23   1  17     2805.07     2813.91    116.34 o 
 -21   1  17      620.23      637.63     46.78 o 
 -19   1  17     5613.61     5721.24    101.33 o 
 -17   1  17     4138.35     4322.71    111.76 o 
 -15   1  17      117.65      147.57     19.23 o 
 -13   1  17     5490.84     5806.97     90.38 o 
 -11   1  17     6657.04     6613.76     99.03 o 
  -9   1  17        0.86        8.67     14.80 o 
  -7   1  17        0.03      -14.04     16.36 o 
  -5   1  17      604.64      624.17     45.71 o 
  -3   1  17     3770.32     3766.73     84.03 o 
  -1   1  17     2303.42     2332.96     66.87 o 
   1   1  17     3952.62     3931.38     90.14 o 
   3   1  17     8080.47     8053.02    140.72 o 
   5   1  17     1738.29     1851.01     65.81 o 
   7   1  17     2124.34     2296.32     84.78 o 
   9   1  17      240.19      172.06     34.44 o 
  11   1  17      199.39      194.71     46.91 o 
  13   1  17      343.46      327.91     54.89 o 
  15   1  17      161.78      140.23     47.24 o 
  17   1  17      370.52      433.36     64.26 o 
 -40   2  17      186.23      242.99     72.82 o 
 -38   2  17      356.18      403.75     52.87 o 
 -36   2  17        5.89       38.42     32.89 o 
 -34   2  17      941.93      872.55     66.85 o 
 -32   2  17      667.91      623.09     55.78 o 
 -30   2  17       20.21        8.80     26.89 o 
 -28   2  17      370.29      293.36     41.67 o 
 -26   2  17      311.12      284.33     38.69 o 
 -24   2  17      757.17      638.97     51.19 o 
 -22   2  17      297.72      328.32     35.94 o 
 -20   2  17      246.61      258.31     29.77 o 
 -18   2  17     5755.66     5871.73    109.81 o 
 -16   2  17     1721.49     1651.46     52.08 o 
 -14   2  17       17.76        3.67     16.89 o 
 -12   2  17    10288.18    10133.03    178.16 o 
 -10   2  17     1385.57     1453.45     46.44 o 
  -8   2  17      946.91      905.19     47.02 o 
  -6   2  17      982.79      967.48     44.75 o 
  -4   2  17        0.15      -21.64     21.64 o 
  -2   2  17     4860.34     4656.27    115.94 o 
   0   2  17      425.99      415.91     44.02 o 
   2   2  17     1381.22     1328.11     69.02 o 
   4   2  17        7.47       -3.23     25.93 o 
   6   2  17     1368.58     1444.82     75.30 o 
   8   2  17      840.40      850.35     62.93 o 
  10   2  17       45.11       68.04     31.64 o 
  12   2  17      240.46      170.84     41.15 o 
  14   2  17       28.32       56.96     40.46 o 
  16   2  17       76.14      189.46     50.54 o 
 -37   3  17      296.57      360.27     64.84 o 
 -35   3  17     2158.43     2456.26    132.45 o 
 -33   3  17     1214.82     1415.44     81.57 o 
 -31   3  17        0.47      -18.06     28.29 o 
 -29   3  17      186.79      200.39     38.12 o 
 -27   3  17       51.62       48.91     30.16 o 
 -25   3  17      152.62       94.53     31.36 o 
 -23   3  17       21.82       26.16     23.30 o 
 -21   3  17     1246.60     1286.21     57.62 o 
 -19   3  17      114.95      178.45     33.98 o 
 -17   3  17     8589.79     8507.02    168.86 o 
 -15   3  17     2623.83     2418.40     72.07 o 
 -13   3  17      993.44     1017.33     58.74 o 
 -11   3  17       44.37       61.58     23.69 o 
  -9   3  17      714.76      837.40     47.85 o 
  -7   3  17      131.15      140.90     31.75 o 
  -5   3  17        0.10       16.27     25.57 o 
  -3   3  17      555.79      529.04     50.76 o 
  -1   3  17       30.30       31.34     34.99 o 
   1   3  17       73.18        0.74     26.67 o 
   3   3  17     1698.97     1638.15     82.40 o 
   5   3  17      703.23      772.33    119.92 o 
   7   3  17      843.28      868.86     68.99 o 
   9   3  17      189.86      291.20     46.33 o 
  11   3  17        7.63       57.81     35.44 o 
 -30   4  17        0.18       73.01     73.01 o 
 -28   4  17        8.95        7.16     48.97 o 
 -26   4  17      161.37      295.66     70.19 o 
 -24   4  17      176.82      216.78     41.66 o 
 -22   4  17        6.25       27.22     32.38 o 
 -20   4  17     1628.04     1589.89     81.64 o 
 -18   4  17      254.24      244.79     41.68 o 
 -16   4  17      359.77      431.04     60.57 o 
 -14   4  17        0.78      -14.62     37.94 o 
 -12   4  17       71.33       79.41     32.24 o 
 -10   4  17        9.80      -23.09     25.69 o 
  -8   4  17       39.76       52.37     31.01 o 
  -6   4  17        9.74       27.87     31.43 o 
  -4   4  17     1059.86     1043.81     71.43 o 
  -2   4  17       36.04       41.31     44.89 o 
   0   4  17       28.47       22.48     31.80 o 
   2   4  17        1.52      -18.38     29.51 o 
   4   4  17       13.10       10.37     31.43 o 
   6   4  17      450.61      377.15     51.87 o 
 -44   0  18        1.10       -4.53     49.81 o 
 -42   0  18       86.94       94.50    100.02 o 
 -40   0  18      652.42      636.95    127.04 o 
 -38   0  18     1019.71      906.99    159.89 o 
 -36   0  18     4943.36     4888.80    192.78 o 
 -34   0  18      719.03      792.85    144.56 o 
 -32   0  18      510.89      548.80     74.15 o 
 -30   0  18     1843.90     1792.14    112.89 o 
 -28   0  18     6328.20     5698.61    187.78 o 
 -26   0  18     2357.94     2133.91    110.97 o 
 -24   0  18       81.45       94.25     39.26 o 
 -22   0  18    10182.74     9686.46    389.14 o 
 -20   0  18     9656.03     9421.42    332.92 o 
 -18   0  18     2067.49     1757.45     91.89 o 
 -16   0  18     2625.07     2538.11    105.39 o 
 -14   0  18       90.98      103.97     30.56 o 
 -12   0  18       86.31      165.90     28.97 o 
 -10   0  18      262.67      335.84     37.16 o 
  -8   0  18      265.70      297.44     36.79 o 
  -6   0  18     6025.24     5883.76    211.17 o 
  -4   0  18    22000.60    22510.04    361.38 o 
  -2   0  18     1480.85     1482.66     69.19 o 
   0   0  18      975.04      945.24     58.39 o 
   2   0  18       69.01       24.42     28.24 o 
   4   0  18      378.23      432.27     64.17 o 
   6   0  18     3188.05     3206.11    142.21 o 
   8   0  18       62.66        0.95     37.23 o 
  10   0  18        1.21        3.81     37.54 o 
  12   0  18      422.50      483.91     77.11 o 
  14   0  18      183.03      132.68     85.42 o 
  16   0  18      951.74      993.57    106.57 o 
 -43   1  18      162.22      257.72     49.53 o 
 -41   1  18       62.84       76.91     45.95 o 
 -39   1  18       34.93       95.32     35.87 o 
 -37   1  18     1305.99     1319.08    117.60 o 
 -35   1  18      249.08      259.29     44.60 o 
 -33   1  18      888.30      813.50     61.58 o 
 -31   1  18      349.48      395.56     46.41 o 
 -29   1  18        0.57       19.37     25.72 o 
 -27   1  18      286.07      338.39     41.33 o 
 -25   1  18     5940.79     5644.66    130.55 o 
 -23   1  18       26.00       12.09     24.37 o 
 -21   1  18      598.59      672.96     64.07 o 
 -19   1  18       60.29       71.91     24.79 o 
 -17   1  18       10.23        0.81     17.09 o 
 -15   1  18      170.21      262.36     23.27 o 
 -13   1  18      613.59      688.57     32.62 o 
 -11   1  18      499.69      595.04     31.72 o 
  -9   1  18      654.84      672.57     33.95 o 
  -7   1  18     8834.11     8796.15    138.54 o 
  -5   1  18     3309.15     3530.95     72.54 o 
  -3   1  18     1621.56     1846.15     63.34 o 
  -1   1  18       16.75       -3.28     20.28 o 
   1   1  18      912.68      928.47     49.07 o 
   3   1  18     1241.73     1357.21     58.69 o 
   5   1  18      347.18      282.65     39.54 o 
   7   1  18       28.51       55.78     28.67 o 
   9   1  18        1.71       13.65     42.56 o 
  11   1  18      246.51      265.84     73.67 o 
  13   1  18        4.06       -3.80     34.51 o 
  15   1  18       19.18      -17.17     35.35 o 
  17   1  18      233.50      263.26     56.12 o 
 -40   2  18       45.84       90.58     47.18 o 
 -38   2  18     1542.97     1511.32     86.80 o 
 -36   2  18     2534.61     2495.71    185.26 o 
 -34   2  18     1449.31     1503.70     81.55 o 
 -32   2  18       39.61       17.81     29.98 o 
 -30   2  18     1418.32     1278.80     72.19 o 
 -28   2  18        1.10        1.14     26.56 o 
 -26   2  18     1371.59     1329.19    111.49 o 
 -24   2  18       13.41       20.12     25.44 o 
 -22   2  18      709.90      658.59     41.96 o 
 -20   2  18    14644.20    14405.04    205.64 o 
 -18   2  18     7329.18     7572.29    138.60 o 
 -16   2  18        1.42      -14.27     21.92 o 
 -14   2  18       10.36       -6.08     23.87 o 
 -12   2  18     1492.87     1449.20     47.31 o 
 -10   2  18       41.04       37.29     18.38 o 
  -8   2  18     1579.40     1665.02     57.47 o 
  -6   2  18      197.87      140.29     27.56 o 
  -4   2  18     6380.39     6123.48    136.37 o 
  -2   2  18     5620.33     5586.30    197.59 o 
   0   2  18       12.42       -0.85     25.17 o 
   2   2  18      476.45      424.83     46.54 o 
   4   2  18      520.66      609.71     85.17 o 
   6   2  18        2.32      -24.15     26.43 o 
   8   2  18     2793.79     2754.01    180.71 o 
  10   2  18      276.19      234.65     42.12 o 
  12   2  18      374.91      378.31     62.48 o 
  14   2  18       11.90        6.95     37.28 o 
 -37   3  18        0.57       38.22     41.83 o 
 -35   3  18      110.17       73.37     36.32 o 
 -33   3  18      510.18      572.71     59.23 o 
 -31   3  18       90.31      103.98     35.64 o 
 -29   3  18     1287.64     1411.31     77.84 o 
 -27   3  18       38.79       29.98     27.13 o 
 -25   3  18      248.85      254.32     40.77 o 
 -23   3  18      286.30      268.81     36.49 o 
 -21   3  18      287.75      357.79     42.47 o 
 -19   3  18      316.33      210.60     45.73 o 
 -17   3  18      130.26      136.50     33.28 o 
 -15   3  18     3826.13     4009.51    168.61 o 
 -13   3  18      100.32       72.06     25.44 o 
 -11   3  18      157.14      115.63     29.52 o 
  -9   3  18       91.18       12.41     25.59 o 
  -7   3  18      262.18      335.82     48.68 o 
  -5   3  18      118.66      124.09     33.05 o 
  -3   3  18      180.03      188.16     38.05 o 
  -1   3  18       91.89       25.94     29.93 o 
   1   3  18       27.54       20.80     29.30 o 
   3   3  18       34.39      -28.32     34.14 o 
   5   3  18      445.08      253.79     43.37 o 
   7   3  18      576.73      650.44     74.80 o 
   9   3  18       33.85       27.21     35.31 o 
  11   3  18       32.25       36.42     35.81 o 
 -30   4  18       22.59       24.65     50.86 o 
 -28   4  18      102.52      125.00     62.41 o 
 -26   4  18        1.44      -47.80     47.80 o 
 -24   4  18     1933.60     2061.47     91.20 o 
 -22   4  18      105.57       93.45     39.20 o 
 -20   4  18     4778.86     4933.82    136.24 o 
 -18   4  18       10.22      -27.70     27.70 o 
 -16   4  18      350.96      287.57     51.01 o 
 -14   4  18      128.81       56.61     39.55 o 
 -12   4  18      292.30      230.03     53.97 o 
 -10   4  18       23.16        5.33     28.77 o 
  -8   4  18        0.59        6.01     29.10 o 
  -6   4  18      981.31      996.73     88.10 o 
  -4   4  18      707.05      769.10     64.33 o 
  -2   4  18     1088.69     1127.75     76.27 o 
   0   4  18      281.85      227.09     43.64 o 
   2   4  18       12.55      -26.15     30.18 o 
   4   4  18      310.60      253.17     47.50 o 
 -43   1  19     1780.80     1949.25    129.65 o 
 -41   1  19        9.13       43.94     34.21 o 
 -39   1  19        0.63       16.20     31.08 o 
 -37   1  19        9.47       -8.35     30.56 o 
 -35   1  19      393.61      452.74     51.66 o 
 -33   1  19      137.57       82.73     32.90 o 
 -31   1  19       86.87       82.83     31.72 o 
 -29   1  19       30.16       54.67     28.49 o 
 -27   1  19     3547.63     3517.28    103.63 o 
 -25   1  19      292.96      272.95     39.77 o 
 -23   1  19     5405.35     5048.84    120.96 o 
 -21   1  19     9845.37     9519.38    176.29 o 
 -19   1  19    15429.16    15087.13    205.44 o 
 -17   1  19      191.07      149.70     23.35 o 
 -15   1  19      619.09      663.08     36.41 o 
 -13   1  19       15.18       -8.20     15.78 o 
 -11   1  19      851.90      803.81     37.07 o 
  -9   1  19      177.71      148.37     22.74 o 
  -7   1  19    10785.38    10920.37    149.39 o 
  -5   1  19    15611.62    15395.12    193.17 o 
  -3   1  19      923.16      972.30     52.43 o 
  -1   1  19       16.85       54.46     23.70 o 
   1   1  19      828.43      916.92     50.18 o 
   3   1  19       23.40        0.84     26.35 o 
   5   1  19      436.10      520.75     49.91 o 
   7   1  19       61.71      -17.58     43.38 o 
   9   1  19     1288.04     1512.62     97.44 o 
  11   1  19     1593.56     1484.61     99.40 o 
  13   1  19      253.26      297.09     58.77 o 
  15   1  19        4.58      -18.04     38.23 o 
 -40   2  19       15.60       31.88     35.52 o 
 -38   2  19      407.80      337.12     50.59 o 
 -36   2  19       13.24      -28.20     28.20 o 
 -34   2  19      345.52      289.82     44.67 o 
 -32   2  19       14.43        2.40     27.66 o 
 -30   2  19       76.22       59.89     31.60 o 
 -28   2  19      781.96      693.40     56.54 o 
 -26   2  19        1.52       -0.15     24.93 o 
 -24   2  19        4.17       -3.60     25.37 o 
 -22   2  19       99.98       76.73     29.23 o 
 -20   2  19      614.61      676.26     43.31 o 
 -18   2  19     1033.58     1065.66     49.39 o 
 -16   2  19     2802.35     2655.30     71.83 o 
 -14   2  19       61.54       78.90     20.96 o 
 -12   2  19      271.67      292.36     27.31 o 
 -10   2  19     2978.65     2984.16     66.96 o 
  -8   2  19      267.11      234.41     30.06 o 
  -6   2  19      976.67     1020.23     73.56 o 
  -4   2  19      536.11      477.42     64.70 o 
  -2   2  19      970.25      979.52     70.18 o 
   0   2  19       46.86       36.60     28.31 o 
   2   2  19      162.40      130.23     36.46 o 
   4   2  19        9.49        3.16     28.01 o 
   6   2  19       46.13       32.15     31.19 o 
   8   2  19       40.17        4.88     30.30 o 
  10   2  19       12.76       23.26     31.48 o 
  12   2  19       36.08       38.21     40.71 o 
 -37   3  19       27.56       43.14     42.88 o 
 -35   3  19      145.11      195.90     44.86 o 
 -33   3  19      267.00      284.95     51.00 o 
 -31   3  19       30.99       12.82     34.03 o 
 -29   3  19       21.28       47.07     33.10 o 
 -27   3  19        3.62       50.99     30.97 o 
 -25   3  19       46.67       27.44     29.08 o 
 -23   3  19     1007.96     1052.92     84.94 o 
 -21   3  19      593.59      622.46     63.44 o 
 -19   3  19        1.25      -24.14     25.66 o 
 -17   3  19      182.20      252.33     44.20 o 
 -15   3  19     8402.41     8781.82    175.90 o 
 -13   3  19      376.88      416.34     39.76 o 
 -11   3  19      367.24      339.62     36.66 o 
  -9   3  19       39.45      -14.99     23.32 o 
  -7   3  19     1748.08     1585.52     76.23 o 
  -5   3  19      264.72      298.36     42.98 o 
  -3   3  19     2288.69     2399.86     93.36 o 
  -1   3  19      509.37      508.74     52.55 o 
   1   3  19      180.65      165.27     41.10 o 
   3   3  19     1634.10     1830.42     89.96 o 
   5   3  19     1818.54     1758.10     91.02 o 
   7   3  19      541.01      562.74     60.68 o 
   9   3  19       67.12       13.32     36.04 o 
 -30   4  19      131.18      186.49     80.31 o 
 -28   4  19      594.21      739.43     99.06 o 
 -26   4  19      211.79      233.69     52.05 o 
 -24   4  19       94.35       88.03     44.20 o 
 -22   4  19       25.77       18.83     33.94 o 
 -20   4  19      959.71     1042.62     83.67 o 
 -18   4  19      377.35      396.50     49.56 o 
 -16   4  19       90.85      146.65     43.20 o 
 -14   4  19      434.15      357.92     59.47 o 
 -12   4  19     1644.81     1849.45    104.49 o 
 -10   4  19      795.00      911.25     81.38 o 
  -8   4  19      173.02       66.83     35.62 o 
  -6   4  19      100.51       46.66     31.37 o 
  -4   4  19      114.97      163.92     40.26 o 
  -2   4  19        6.99       11.97     29.17 o 
   0   4  19        0.06        7.08     32.86 o 
   2   4  19       47.29       24.89     33.83 o 
 -44   0  20      938.85     1024.41    127.77 o 
 -42   0  20     1495.85     1382.97    122.86 o 
 -40   0  20     1122.15     1284.19    116.13 o 
 -38   0  20      436.24      293.14     97.10 o 
 -36   0  20      210.87      193.91     60.60 o 
 -34   0  20       86.68       74.63     46.97 o 
 -32   0  20     1046.84     1056.30     95.96 o 
 -30   0  20    12926.89    12034.55    311.80 o 
 -28   0  20     6495.56     5911.46    197.01 o 
 -26   0  20     1283.64     1066.35     88.28 o 
 -24   0  20     2463.64     2454.72    119.25 o 
 -22   0  20     1909.57     2220.28    144.56 o 
 -20   0  20     1473.21     1242.75     86.21 o 
 -18   0  20     7020.90     7002.45    249.69 o 
 -16   0  20      327.29      425.65     47.32 o 
 -14   0  20       48.70       10.52     31.59 o 
 -12   0  20     2655.81     2882.80    129.84 o 
 -10   0  20     2080.97     2140.72    133.90 o 
  -8   0  20      695.50      797.55     54.56 o 
  -6   0  20      436.41      475.33     47.36 o 
  -4   0  20     8829.75     8550.43    183.22 o 
  -2   0  20    13701.65    13075.48    312.33 o 
   0   0  20     4890.26     5079.86    175.49 o 
   2   0  20     3816.35     3449.60    145.49 o 
   4   0  20       32.24        4.89     44.54 o 
   6   0  20     1691.24     1714.24    115.74 o 
   8   0  20      867.85      999.70     99.37 o 
  10   0  20      221.57      182.03     59.36 o 
  12   0  20     1405.48     1601.32    123.79 o 
  14   0  20     2184.90     2314.40    224.87 o 
 -43   1  20       70.85      132.43     42.87 o 
 -41   1  20       74.71       23.48     50.58 o 
 -39   1  20        4.12       52.30     33.98 o 
 -37   1  20        4.15       -3.20     28.61 o 
 -35   1  20      215.65      141.85     49.95 o 
 -33   1  20      263.77      181.37     41.85 o 
 -31   1  20      714.47      642.35     56.80 o 
 -29   1  20     1039.84     1102.34     67.29 o 
 -27   1  20     2628.97     2490.20     88.30 o 
 -25   1  20       40.04       90.40     29.86 o 
 -23   1  20     1357.68     1278.67     65.47 o 
 -21   1  20      372.09      444.80     52.06 o 
 -19   1  20     1830.86     1857.32     71.20 o 
 -17   1  20       13.42       26.86     19.53 o 
 -15   1  20       38.90       29.13     18.53 o 
 -13   1  20      477.16      503.07     34.61 o 
 -11   1  20      365.20      364.68     32.00 o 
  -9   1  20     3345.29     3487.30     79.40 o 
  -7   1  20      199.44      230.30     32.65 o 
  -5   1  20     1185.27     1232.54     47.18 o 
  -3   1  20      196.00      216.57     30.08 o 
  -1   1  20      280.46      356.57     36.18 o 
   1   1  20      178.23      163.89     33.97 o 
   3   1  20        9.69       12.82     27.56 o 
   5   1  20      499.10      474.29     49.49 o 
   7   1  20      648.63      458.07     62.89 o 
   9   1  20        9.76       17.81     35.82 o 
  11   1  20      165.98      178.30     72.58 o 
  13   1  20       88.36      115.12     48.15 o 
 -40   2  20       70.10      123.80     41.62 o 
 -38   2  20      488.60      621.25     62.81 o 
 -36   2  20      421.10      479.72     57.33 o 
 -34   2  20      592.41      515.71     56.13 o 
 -32   2  20     1053.81     1128.33     72.59 o 
 -30   2  20     1164.78     1213.77     82.51 o 
 -28   2  20      434.95      400.56     53.53 o 
 -26   2  20      594.19      636.65     54.65 o 
 -24   2  20        5.52      -23.82     23.82 o 
 -22   2  20      524.65      471.36     46.55 o 
 -20   2  20      199.63      267.90     32.27 o 
 -18   2  20       22.31       -3.41     20.74 o 
 -16   2  20        2.20      -19.61     19.61 o 
 -14   2  20       99.20       91.14     21.15 o 
 -12   2  20      942.29      993.92     43.13 o 
 -10   2  20      326.11      247.91     33.32 o 
  -8   2  20       85.27       73.86     28.87 o 
  -6   2  20     7760.09     7878.06    162.75 o 
  -4   2  20      334.27      398.49     52.44 o 
  -2   2  20      567.52      699.75     56.12 o 
   0   2  20      412.70      430.59     61.54 o 
   2   2  20        2.03       18.77     28.62 o 
   4   2  20      269.20      226.02     40.40 o 
   6   2  20       55.98       72.33     35.15 o 
   8   2  20      325.44      262.28     45.65 o 
  10   2  20      878.26     1141.68     96.06 o 
 -37   3  20       59.14       48.41     47.42 o 
 -35   3  20        8.73       31.57     35.61 o 
 -33   3  20      753.69      960.62     72.58 o 
 -31   3  20        0.25       79.63     35.20 o 
 -29   3  20        4.02      -17.28     28.58 o 
 -27   3  20      341.20      404.53     61.33 o 
 -25   3  20      540.93      442.25     60.36 o 
 -23   3  20       28.07       87.59     39.82 o 
 -21   3  20      491.80      501.83     62.67 o 
 -19   3  20      305.92      369.58     44.61 o 
 -17   3  20      503.24      526.04     57.12 o 
 -15   3  20       82.09       62.19     29.83 o 
 -13   3  20      565.20      643.76     53.30 o 
 -11   3  20     1164.02     1181.60     67.40 o 
  -9   3  20      561.41      542.59     52.59 o 
  -7   3  20       26.89       24.62     28.05 o 
  -5   3  20      189.45      234.00     40.26 o 
  -3   3  20       12.38       23.15     29.49 o 
  -1   3  20      155.66      105.24     35.60 o 
   1   3  20       61.38      103.65     35.92 o 
   3   3  20      223.81      219.81     43.77 o 
   5   3  20      223.89      132.12     39.93 o 
   7   3  20      263.73      196.46     48.03 o 
 -30   4  20      480.49      867.06    140.18 o 
 -28   4  20      135.61       95.90     48.79 o 
 -26   4  20      114.04       99.44     46.55 o 
 -24   4  20       85.31       59.78     44.02 o 
 -22   4  20        0.02      -10.56     33.20 o 
 -20   4  20       76.15       33.29     34.94 o 
 -18   4  20       63.81       33.81     30.51 o 
 -16   4  20       81.93       60.94     40.27 o 
 -14   4  20      894.63      864.89     97.29 o 
 -12   4  20      149.09      109.11     44.84 o 
 -10   4  20       14.43       20.71     32.26 o 
  -8   4  20      147.42      124.82     47.00 o 
  -6   4  20      820.88      738.64     86.41 o 
  -4   4  20      368.53      346.64     50.23 o 
  -2   4  20       44.67        1.39     32.08 o 
   0   4  20      242.94      209.95     46.67 o 
 -43   1  21      853.18      921.24     81.74 o 
 -41   1  21      800.95      707.21    108.54 o 
 -39   1  21       50.00      -13.17     30.52 o 
 -37   1  21      213.95      251.68     43.55 o 
 -35   1  21      105.64       91.34     34.62 o 
 -33   1  21     4805.10     4799.39    132.52 o 
 -31   1  21      281.20      309.34     45.32 o 
 -29   1  21     4051.27     4076.33    117.08 o 
 -27   1  21     4427.54     4268.31    116.97 o 
 -25   1  21     2889.51     2616.98     89.40 o 
 -23   1  21        1.24      -15.88     30.98 o 
 -21   1  21      793.75      783.80     54.47 o 
 -19   1  21     4015.25     3880.45    103.27 o 
 -17   1  21      143.87      165.47     28.52 o 
 -15   1  21     1046.39     1019.71     47.35 o 
 -13   1  21     2150.49     2124.89     63.95 o 
 -11   1  21    11199.39    11251.86    166.39 o 
  -9   1  21      149.62      124.95     24.12 o 
  -7   1  21       38.39       78.38     21.62 o 
  -5   1  21     2889.09     2967.82     80.62 o 
  -3   1  21       16.69        7.02     21.91 o 
  -1   1  21      111.05      100.69     40.26 o 
   1   1  21      204.44      203.10     38.16 o 
   3   1  21      531.30      484.79     60.07 o 
   5   1  21       87.93       54.16     39.79 o 
   7   1  21      305.07      294.44     54.75 o 
   9   1  21      258.21      283.84     60.39 o 
  11   1  21      183.05       89.69     45.77 o 
 -40   2  21      330.56      442.00     67.86 o 
 -38   2  21      315.63      375.07     81.35 o 
 -36   2  21      512.07      582.28     61.27 o 
 -34   2  21        0.41       20.62     29.93 o 
 -32   2  21      138.35      103.82     34.25 o 
 -30   2  21       43.00       17.34     29.00 o 
 -28   2  21       65.48       43.87     29.49 o 
 -26   2  21        2.71       -4.29     26.47 o 
 -24   2  21      338.92      298.03     41.26 o 
 -22   2  21     8846.49     8532.62    280.52 o 
 -20   2  21      954.52     1050.71     61.30 o 
 -18   2  21      660.36      707.25     44.35 o 
 -16   2  21      540.49      596.69     50.07 o 
 -14   2  21        0.01       24.63     23.78 o 
 -12   2  21        1.29       35.95     25.90 o 
 -10   2  21     1088.78     1117.90     52.90 o 
  -8   2  21      933.97      962.26     59.24 o 
  -6   2  21     1306.20     1337.24     70.28 o 
  -4   2  21       30.81       41.41     29.33 o 
  -2   2  21      521.22      508.05     51.63 o 
   0   2  21      356.20      315.39     44.57 o 
   2   2  21       23.32      -15.60     27.88 o 
   4   2  21      750.15      860.49     66.47 o 
   6   2  21        0.36      -13.69     31.26 o 
   8   2  21        3.11       36.02     40.46 o 
  10   2  21       93.53      112.55     47.47 o 
 -37   3  21       28.57       69.84     49.11 o 
 -35   3  21      408.31      492.38     58.05 o 
 -33   3  21      866.75     1012.29     74.50 o 
 -31   3  21      764.43      810.55     76.08 o 
 -29   3  21      979.80     1157.23     91.48 o 
 -27   3  21     2158.95     2268.36    133.72 o 
 -25   3  21      806.86      840.22     75.98 o 
 -23   3  21       65.43       70.76     49.75 o 
 -21   3  21        6.18       11.56     29.85 o 
 -19   3  21     1358.20     1416.42     73.78 o 
 -17   3  21     3820.14     3731.28    110.87 o 
 -15   3  21     1584.29     1560.23     75.99 o 
 -13   3  21      445.79      427.04     56.35 o 
 -11   3  21     1634.04     1681.47     79.56 o 
  -9   3  21     1070.60     1205.87     70.66 o 
  -7   3  21      380.80      297.27     53.11 o 
  -5   3  21      298.28      261.26     43.84 o 
  -3   3  21      640.34      660.39     60.24 o 
  -1   3  21        0.91       15.64     30.41 o 
   1   3  21      450.42      439.77     64.78 o 
   3   3  21      158.53      229.99     46.19 o 
   5   3  21      286.44      358.10     85.99 o 
 -28   4  21       15.35       40.86     46.88 o 
 -26   4  21       40.10       75.65     45.16 o 
 -24   4  21       71.77       80.93     45.96 o 
 -22   4  21        0.54      -13.44     39.20 o 
 -20   4  21     1055.39     1174.86     76.70 o 
 -18   4  21        0.48      -13.02     38.86 o 
 -16   4  21       11.86       39.55     41.43 o 
 -14   4  21      695.48      641.80     83.79 o 
 -12   4  21        5.47       12.40     37.05 o 
 -10   4  21      573.45      613.79    100.03 o 
  -8   4  21      396.23      578.20     63.86 o 
  -6   4  21       45.54       53.85     37.46 o 
  -4   4  21        2.34       -2.12     34.97 o 
 -44   0  22       55.18      115.35     60.68 o 
 -42   0  22      270.47      282.81     71.15 o 
 -40   0  22      137.48       64.63     47.36 o 
 -38   0  22     2360.03     2542.84    147.38 o 
 -36   0  22      140.66       44.38     46.77 o 
 -34   0  22     1674.60     1595.89    117.65 o 
 -32   0  22     1745.70     1761.42    118.19 o 
 -30   0  22        4.48      -12.65     39.50 o 
 -28   0  22    11308.72    11043.06    294.22 o 
 -26   0  22     3559.72     3287.37    142.48 o 
 -24   0  22      206.60      265.99     56.95 o 
 -22   0  22      892.76      939.39     82.58 o 
 -20   0  22     1071.47     1108.24     85.68 o 
 -18   0  22      117.37      137.28     62.06 o 
 -16   0  22     2009.59     2020.70    106.59 o 
 -14   0  22     8773.73     9000.07    185.72 o 
 -12   0  22     2798.26     2955.45     98.75 o 
 -10   0  22     7625.76     7836.42    338.91 o 
  -8   0  22     1853.42     1855.78     84.69 o 
  -6   0  22      437.01      552.91     76.87 o 
  -4   0  22     1322.31     1361.96     74.76 o 
  -2   0  22      131.67       68.89     33.38 o 
   0   0  22     1318.37     1541.02    106.86 o 
   2   0  22     1038.67     1108.48    118.28 o 
   4   0  22     4015.25     4027.94    241.66 o 
   6   0  22      633.82      696.44     97.10 o 
   8   0  22      324.50      204.91     62.96 o 
  10   0  22      101.15      -39.43     64.25 o 
 -43   1  22        2.98      -11.83     36.46 o 
 -41   1  22        2.19       27.61     34.13 o 
 -39   1  22      127.24      119.16     45.52 o 
 -37   1  22      143.68      125.63     38.32 o 
 -35   1  22      541.11      494.95     66.39 o 
 -33   1  22      256.08      233.70     42.85 o 
 -31   1  22      113.92      110.52     33.08 o 
 -29   1  22      497.72      559.42     53.03 o 
 -27   1  22     1828.86     1789.30     80.69 o 
 -25   1  22      197.60      204.08     37.75 o 
 -23   1  22     1978.88     1940.40     79.15 o 
 -21   1  22     1301.65     1352.19     67.34 o 
 -19   1  22       74.12       37.64     26.25 o 
 -17   1  22        0.79      -12.60     22.48 o 
 -15   1  22       21.39       30.11     20.65 o 
 -13   1  22       91.78       72.32     21.44 o 
 -11   1  22      197.07      244.92     28.07 o 
  -9   1  22     3506.72     3496.17     76.84 o 
  -7   1  22     3290.55     3011.07     72.42 o 
  -5   1  22      985.82     1059.61     53.89 o 
  -3   1  22      416.53      495.97     48.36 o 
  -1   1  22       51.98       74.09     30.61 o 
   1   1  22       42.28       23.39     28.28 o 
   3   1  22     1339.30     1412.93    130.91 o 
   5   1  22       74.96       52.48     39.55 o 
   7   1  22      197.70      231.36     51.99 o 
   9   1  22        1.93       21.56     40.33 o 
 -40   2  22      133.38      165.33     55.01 o 
 -38   2  22        7.55        2.26     33.25 o 
 -36   2  22        9.33      -13.60     29.58 o 
 -34   2  22      289.16      284.90     47.36 o 
 -32   2  22       57.55       56.10     34.14 o 
 -30   2  22     3934.52     3896.43    119.73 o 
 -28   2  22     3955.56     3956.09    117.48 o 
 -26   2  22      420.81      439.03     48.35 o 
 -24   2  22      419.17      433.14     47.82 o 
 -22   2  22       24.90       29.21     26.78 o 
 -20   2  22      323.82      359.56     42.73 o 
 -18   2  22       11.92        4.75     22.81 o 
 -16   2  22        6.57       -7.44     23.64 o 
 -14   2  22     8590.97     8574.01    168.97 o 
 -12   2  22     9155.92     9317.15    157.19 o 
 -10   2  22      829.20      822.93     57.38 o 
  -8   2  22      787.44      872.31     59.66 o 
  -6   2  22      158.27      167.12     37.40 o 
  -4   2  22        3.40      -15.76     42.57 o 
  -2   2  22      157.06      108.23     38.78 o 
   0   2  22      235.92      234.65     42.62 o 
   2   2  22     2713.50     2632.51    134.10 o 
   4   2  22     2306.32     2410.31    159.33 o 
   6   2  22      488.81      385.51     53.74 o 
   8   2  22      365.24      243.22     80.00 o 
 -35   3  22      100.44      192.53     57.33 o 
 -33   3  22      376.66      463.49     64.04 o 
 -31   3  22       21.42       25.40     34.21 o 
 -29   3  22        2.68      -35.64     35.64 o 
 -27   3  22       33.92       13.48     38.40 o 
 -25   3  22       81.20       46.97     38.52 o 
 -23   3  22       44.87       44.13     38.13 o 
 -21   3  22       15.79       39.22     37.38 o 
 -19   3  22      232.05      201.59     40.08 o 
 -17   3  22     2199.17     2334.31    107.39 o 
 -15   3  22        0.17        7.03     33.10 o 
 -13   3  22       52.51       59.46     37.99 o 
 -11   3  22      528.23      473.43     60.98 o 
  -9   3  22      874.55      856.82     64.67 o 
  -7   3  22       11.57        4.35     27.92 o 
  -5   3  22        4.54       26.63     30.79 o 
  -3   3  22       68.48       43.31     32.49 o 
  -1   3  22      518.48      439.16     54.39 o 
   1   3  22       40.62       -2.04     34.99 o 
   3   3  22       47.42       79.33     38.64 o 
 -28   4  22      351.92      428.89     68.92 o 
 -26   4  22       96.22       71.15     48.48 o 
 -24   4  22       50.52       25.26     40.84 o 
 -22   4  22       40.16       97.72     49.26 o 
 -20   4  22      619.79      567.28     70.32 o 
 -18   4  22       40.77       43.52     40.45 o 
 -16   4  22       62.61       45.37     40.08 o 
 -14   4  22      456.39      500.00     67.11 o 
 -12   4  22      925.99     1051.83     90.66 o 
 -10   4  22      559.13      581.65     72.49 o 
  -8   4  22       41.59      -13.15     40.27 o 
  -6   4  22        6.18      -15.67     31.10 o 
 -43   1  23      412.65      471.24     59.46 o 
 -41   1  23     1798.58     1975.30    101.75 o 
 -39   1  23      530.39      578.45     61.07 o 
 -37   1  23     1727.47     1565.27    104.96 o 
 -35   1  23      423.09      462.97     53.42 o 
 -33   1  23      842.89      846.69     66.40 o 
 -31   1  23      195.30      202.00     39.79 o 
 -29   1  23      508.29      428.72     48.93 o 
 -27   1  23     1127.63      961.71     64.21 o 
 -25   1  23      890.17      803.06     58.71 o 
 -23   1  23      556.29      472.75     47.93 o 
 -21   1  23      545.31      532.96     48.36 o 
 -19   1  23     1381.39     1255.67     68.47 o 
 -17   1  23       42.60       24.03     24.82 o 
 -15   1  23     1718.58     1623.88     60.13 o 
 -13   1  23     2170.49     2231.57     86.20 o 
 -11   1  23        2.84      -18.50     18.50 o 
  -9   1  23     1405.88     1402.40     53.13 o 
  -7   1  23     2027.29     1901.33     67.45 o 
  -5   1  23      325.31      358.54     43.24 o 
  -3   1  23     2021.74     1928.71     81.90 o 
  -1   1  23       19.68       55.77     30.38 o 
   1   1  23     4084.97     4420.22    150.85 o 
   3   1  23     1493.59     1727.12    125.92 o 
   5   1  23      755.16      887.11     82.58 o 
   7   1  23      517.65      536.45     70.45 o 
   9   1  23       11.54       21.88     41.69 o 
 -40   2  23      147.56      251.62     49.38 o 
 -38   2  23        4.08        1.76     33.10 o 
 -36   2  23      117.06      112.20     38.97 o 
 -34   2  23       70.83       39.94     33.35 o 
 -32   2  23       88.07       84.71     34.72 o 
 -30   2  23      780.34      830.92     78.61 o 
 -28   2  23       95.75       72.92     33.06 o 
 -26   2  23       28.88        7.67     30.88 o 
 -24   2  23      193.25      203.90     42.57 o 
 -22   2  23      548.55      556.94     52.90 o 
 -20   2  23     1327.32     1351.55     70.15 o 
 -18   2  23      567.27      624.38     51.36 o 
 -16   2  23      100.19       88.24     31.19 o 
 -14   2  23      391.58      316.44     40.95 o 
 -12   2  23       17.80       -2.22     25.62 o 
 -10   2  23       73.75       48.70     30.06 o 
  -8   2  23      443.59      385.84     46.14 o 
  -6   2  23      119.49       87.64     32.80 o 
  -4   2  23      906.33      888.15     64.71 o 
  -2   2  23      377.86      400.76     50.34 o 
   0   2  23        3.84      -24.63     27.97 o 
   2   2  23      219.29      205.76     42.90 o 
   4   2  23      279.58      227.23     55.64 o 
   6   2  23     1261.05     1492.86    108.29 o 
 -35   3  23     1015.14     1105.07    102.77 o 
 -33   3  23      417.93      549.84     69.97 o 
 -31   3  23      116.96      161.93     64.32 o 
 -29   3  23       96.12       99.41     47.52 o 
 -27   3  23      186.74      155.73     46.05 o 
 -25   3  23      328.30      392.99     60.37 o 
 -23   3  23      118.66       87.73     42.63 o 
 -21   3  23      154.74      108.20     42.39 o 
 -19   3  23      976.63     1052.50     89.15 o 
 -17   3  23     1293.63     1423.93     77.35 o 
 -15   3  23     1338.08     1370.94     90.36 o 
 -13   3  23     4855.30     5079.58    244.26 o 
 -11   3  23      494.11      526.49     63.79 o 
  -9   3  23      142.65      113.62     56.27 o 
  -7   3  23      113.58       84.61     34.41 o 
  -5   3  23      174.94      168.99     55.85 o 
  -3   3  23      371.97      392.89     51.80 o 
  -1   3  23      424.28      381.93     53.46 o 
   1   3  23        7.60      -31.47     31.47 o 
 -26   4  23       74.36       95.11     52.35 o 
 -24   4  23        3.46       79.52     46.42 o 
 -22   4  23      821.00      846.09    101.34 o 
 -20   4  23       77.11      116.69     59.31 o 
 -18   4  23      246.92      217.97     54.42 o 
 -16   4  23       20.03      -29.26     37.84 o 
 -14   4  23      178.76      148.01     50.08 o 
 -12   4  23      181.62      102.25     61.25 o 
 -10   4  23      216.36      223.10     53.86 o 
 -44   0  24      152.39      120.77     77.39 o 
 -42   0  24      462.01      390.87     78.98 o 
 -40   0  24     1960.01     1825.33    224.14 o 
 -38   0  24      629.51      711.31    135.07 o 
 -36   0  24     2593.47     2633.55    205.16 o 
 -34   0  24     4355.23     4160.25    180.17 o 
 -32   0  24      174.73       67.54     53.30 o 
 -30   0  24     1379.96     1316.40    103.73 o 
 -28   0  24       12.04       -2.34     36.09 o 
 -26   0  24     3444.27     3719.39    156.42 o 
 -24   0  24     6791.60     6917.24    217.86 o 
 -22   0  24     5121.83     4208.20    162.09 o 
 -20   0  24     1163.27     1131.58     89.27 o 
 -18   0  24     3172.21     3505.94    143.51 o 
 -16   0  24     2820.44     2941.74    179.60 o 
 -14   0  24       70.00       63.66     38.04 o 
 -12   0  24     3277.98     3661.96    228.83 o 
 -10   0  24     1874.03     1795.55     85.09 o 
  -8   0  24       99.68      125.94     37.29 o 
  -6   0  24     4419.33     4425.38    131.93 o 
  -4   0  24     2983.67     2898.54    137.22 o 
  -2   0  24      799.04      813.77     87.76 o 
   0   0  24      959.82      917.56    146.75 o 
   2   0  24      171.40      260.27     64.53 o 
   4   0  24     1948.26     2215.34    140.59 o 
   6   0  24      940.40     1309.79    175.22 o 
   8   0  24      248.92      229.25    102.21 o 
 -43   1  24      346.76      444.09     58.07 o 
 -41   1  24      479.81      499.94     58.57 o 
 -39   1  24       16.60       43.91     34.28 o 
 -37   1  24        7.48        8.13     29.87 o 
 -35   1  24       64.59       73.15     34.84 o 
 -33   1  24        7.43        9.55     29.92 o 
 -31   1  24      391.33      324.56     72.08 o 
 -29   1  24      505.87      466.82     51.19 o 
 -27   1  24      240.70      175.61     45.73 o 
 -25   1  24       11.08       81.25     29.59 o 
 -23   1  24        1.29        8.26     25.08 o 
 -21   1  24      170.90      191.99     35.20 o 
 -19   1  24       12.91        5.12     24.08 o 
 -17   1  24      750.61      715.17     53.49 o 
 -15   1  24       95.06       63.53     24.52 o 
 -13   1  24       80.72      106.31     26.52 o 
 -11   1  24       99.09       79.66     23.03 o 
  -9   1  24        0.04        9.17     23.29 o 
  -7   1  24     1163.04     1032.68     63.05 o 
  -5   1  24       87.58       76.92     31.16 o 
  -3   1  24       69.79       83.49     33.32 o 
  -1   1  24      501.86      562.16     55.26 o 
   1   1  24      482.59      473.16     63.74 o 
   3   1  24       42.68       61.90     42.04 o 
   5   1  24      878.86      834.89    109.18 o 
   7   1  24      119.75       73.98     46.19 o 
 -40   2  24      769.33      857.59     91.47 o 
 -38   2  24      805.03      807.71     72.21 o 
 -36   2  24     2765.16     3087.31    114.76 o 
 -34   2  24      364.63      364.72     50.55 o 
 -32   2  24      396.95      439.27     55.01 o 
 -30   2  24      224.29      191.54     40.00 o 
 -28   2  24      312.74      298.63     46.37 o 
 -26   2  24      108.82      101.04     33.59 o 
 -24   2  24      523.46      562.85     54.30 o 
 -22   2  24     1815.98     1941.26     94.98 o 
 -20   2  24     7067.28     7189.71    196.22 o 
 -18   2  24      339.55      322.05     61.31 o 
 -16   2  24       88.41      116.81     32.73 o 
 -14   2  24        4.52       17.86     39.93 o 
 -12   2  24      342.82      272.82     54.09 o 
 -10   2  24     1403.86     1319.99     87.89 o 
  -8   2  24      229.66      248.04     58.38 o 
  -6   2  24      405.48      392.55     69.90 o 
  -4   2  24      440.79      350.15     48.89 o 
  -2   2  24      108.10      123.41     39.62 o 
   0   2  24       56.71       57.96     36.59 o 
   2   2  24       40.52      114.81     39.36 o 
   4   2  24      177.73       76.26     47.14 o 
 -35   3  24       41.40      124.96     41.28 o 
 -33   3  24     1050.20     1135.75     95.06 o 
 -31   3  24       64.27      103.09     44.77 o 
 -29   3  24      656.68      769.96     80.16 o 
 -27   3  24       26.66       22.79     37.65 o 
 -25   3  24       32.99      -36.07     36.07 o 
 -23   3  24      155.90      164.68     48.94 o 
 -21   3  24        2.54      -31.16     35.84 o 
 -19   3  24      129.94       95.56     41.24 o 
 -17   3  24      114.01      138.40     44.46 o 
 -15   3  24      275.97      280.84     50.79 o 
 -13   3  24      786.65      595.04     67.84 o 
 -11   3  24      394.32      461.16     69.58 o 
  -9   3  24        0.08       18.70     32.18 o 
  -7   3  24       18.06       24.55     31.89 o 
  -5   3  24      716.32      880.63    105.38 o 
  -3   3  24       50.95       63.29     41.94 o 
  -1   3  24        1.83      -26.58     32.22 o 
 -22   4  24       62.30       79.83     61.37 o 
 -20   4  24     1396.51     1668.06    143.51 o 
 -18   4  24       53.05       61.72     53.85 o 
 -16   4  24       17.57       17.52     43.43 o 
 -14   4  24        4.70      -16.93     37.78 o 
 -41   1  25      180.69       46.19     38.83 o 
 -39   1  25      262.75      297.19     51.64 o 
 -37   1  25     2278.28     2243.66    101.73 o 
 -35   1  25      741.74      710.13     64.51 o 
 -33   1  25        0.53        4.72     30.68 o 
 -31   1  25       40.11       20.97     31.56 o 
 -29   1  25      258.04      189.38     38.71 o 
 -27   1  25      824.30      843.17     63.44 o 
 -25   1  25        2.41       -9.23     38.15 o 
 -23   1  25     3383.33     3236.23    136.99 o 
 -21   1  25     2921.46     2950.67    100.95 o 
 -19   1  25     3056.66     3201.67    151.18 o 
 -17   1  25     1670.38     1671.60     74.44 o 
 -15   1  25       81.36       80.90     29.81 o 
 -13   1  25       96.20       78.93     25.89 o 
 -11   1  25      175.25      170.29     27.36 o 
  -9   1  25      446.74      479.18     41.66 o 
  -7   1  25     1869.37     1948.34     83.84 o 
  -5   1  25     2372.14     2534.24    103.27 o 
  -3   1  25     1104.28     1195.98     71.81 o 
  -1   1  25     2529.34     2664.98    120.40 o 
   1   1  25      620.26      820.81     80.77 o 
   3   1  25     1621.65     1934.80    121.48 o 
   5   1  25       89.78       33.77     60.62 o 
 -40   2  25       32.52       53.78     43.84 o 
 -38   2  25       58.48      103.90     41.21 o 
 -36   2  25       20.02       49.94     33.53 o 
 -34   2  25       42.69       78.38     35.81 o 
 -32   2  25       23.27        7.34     36.46 o 
 -30   2  25        3.77       64.05     37.99 o 
 -28   2  25      601.69      616.71     59.35 o 
 -26   2  25      667.27      546.04     55.44 o 
 -24   2  25       46.62       -9.50     30.77 o 
 -22   2  25       13.57       19.02     28.54 o 
 -20   2  25       10.18       41.74     33.95 o 
 -18   2  25      132.92      170.68     51.95 o 
 -16   2  25       11.32       -5.67     31.47 o 
 -14   2  25        2.00       13.86     32.58 o 
 -12   2  25      371.40      346.41     52.99 o 
 -10   2  25      891.86      770.67     75.45 o 
  -8   2  25        2.12      -23.14     26.77 o 
  -6   2  25        4.36       24.13     30.81 o 
  -4   2  25       93.03       47.84     34.24 o 
  -2   2  25        1.24      -29.71     29.71 o 
   0   2  25      594.08      766.63     68.55 o 
   2   2  25     1253.92     1145.67     96.35 o 
 -33   3  25      100.18       79.56     46.87 o 
 -31   3  25      131.71       83.06     45.76 o 
 -29   3  25       25.62       36.20     75.10 o 
 -27   3  25      236.57      207.99     53.05 o 
 -25   3  25      277.01      329.78     58.86 o 
 -23   3  25      485.22      491.28     67.46 o 
 -21   3  25     2304.35     2464.65    118.63 o 
 -19   3  25      458.19      448.76     77.25 o 
 -17   3  25       49.67       62.35     49.69 o 
 -15   3  25        1.09       -6.82     32.81 o 
 -13   3  25       10.80      -21.67     39.18 o 
 -11   3  25      745.78      702.65     74.85 o 
  -9   3  25      499.65      477.71    129.01 o 
  -7   3  25      268.67      249.36     53.56 o 
  -5   3  25      966.37     1081.84     79.44 o 
  -3   3  25      390.61      512.78     60.66 o 
 -42   0  26      498.77      449.66     81.96 o 
 -40   0  26      600.62      612.60    112.43 o 
 -38   0  26      497.06      441.03     77.25 o 
 -36   0  26      255.77      272.74     67.15 o 
 -34   0  26     5937.49     5617.42    213.12 o 
 -32   0  26      797.92      667.85     84.65 o 
 -30   0  26      613.50      599.21     81.55 o 
 -28   0  26        7.36       11.88     37.68 o 
 -26   0  26      921.02      891.48     92.41 o 
 -24   0  26     1022.73      877.81     88.24 o 
 -22   0  26     5514.29     5212.62    222.68 o 
 -20   0  26     2232.96     1951.10    116.67 o 
 -18   0  26      130.29      177.86     50.00 o 
 -16   0  26     1090.02     1081.01    139.45 o 
 -14   0  26     1907.53     1702.70    107.89 o 
 -12   0  26     2706.91     2859.01    134.04 o 
 -10   0  26        9.83      -29.92     29.92 o 
  -8   0  26       79.81       95.08     38.12 o 
  -6   0  26     2352.23     2235.01    129.55 o 
  -4   0  26     8208.75     8995.22    269.88 o 
  -2   0  26      733.69      913.72    102.94 o 
   0   0  26        7.71        4.95     47.36 o 
   2   0  26     1963.81     2511.53    219.03 o 
   4   0  26       40.70       97.83     86.15 o 
 -41   1  26        0.00      -31.38     31.38 o 
 -39   1  26      113.40       86.33     37.86 o 
 -37   1  26      898.32      990.81     83.25 o 
 -35   1  26      132.57       78.59     36.03 o 
 -33   1  26      564.85      650.94     61.03 o 
 -31   1  26       21.40       38.78     52.06 o 
 -29   1  26      277.90      341.84     46.20 o 
 -27   1  26      609.26      503.05     52.93 o 
 -25   1  26      244.16      239.41     41.15 o 
 -23   1  26        5.52       12.63     26.47 o 
 -21   1  26        0.02      -11.28     35.20 o 
 -19   1  26      993.72      905.89     61.60 o 
 -17   1  26       37.98      -33.93     33.93 o 
 -15   1  26        7.17      -21.50     25.04 o 
 -13   1  26     1124.91     1079.99     55.72 o 
 -11   1  26     1365.41     1371.18     70.57 o 
  -9   1  26      458.98      497.36     44.19 o 
  -7   1  26       51.78       83.99     32.93 o 
  -5   1  26       30.64       26.03     31.31 o 
  -3   1  26       58.22       24.61     37.38 o 
  -1   1  26       28.24       23.22     40.25 o 
   1   1  26      352.64      516.83     72.98 o 
   3   1  26       16.69       46.44     42.69 o 
 -38   2  26        0.20       18.59     35.62 o 
 -36   2  26        6.04       -4.72     33.71 o 
 -34   2  26       39.40      -27.19     32.25 o 
 -32   2  26      850.07      803.81     68.03 o 
 -30   2  26      180.41      179.36     41.70 o 
 -28   2  26      500.10      593.10     72.08 o 
 -26   2  26        6.52      -20.12     29.51 o 
 -24   2  26       32.39       47.20     30.95 o 
 -22   2  26      670.46      715.25     69.99 o 
 -20   2  26      440.00      491.05     60.13 o 
 -18   2  26       90.93       51.49     95.64 o 
 -16   2  26       10.61       41.13     36.42 o 
 -14   2  26      175.43      138.57     43.04 o 
 -12   2  26       51.62       72.25     37.60 o 
 -10   2  26        5.05        6.88     32.41 o 
  -8   2  26      827.57      881.40     67.03 o 
  -6   2  26     1734.34     1793.15     89.42 o 
  -4   2  26     1730.61     1793.02     97.16 o 
  -2   2  26       16.18        7.52     37.87 o 
   0   2  26        0.25       29.61     35.97 o 
 -33   3  26      162.86      234.28     59.32 o 
 -31   3  26       15.98      -18.87     41.24 o 
 -29   3  26       83.22      101.22     49.04 o 
 -27   3  26       11.99      -39.02     39.02 o 
 -25   3  26       66.50       47.69     45.13 o 
 -23   3  26      204.58      235.68     54.76 o 
 -21   3  26       12.41        3.56     50.10 o 
 -19   3  26       55.96       61.41     59.14 o 
 -17   3  26       99.95       56.66     87.61 o 
 -15   3  26      438.91      482.15     64.41 o 
 -13   3  26      398.00      513.14     86.59 o 
 -11   3  26      574.28      670.37     74.87 o 
  -9   3  26      420.49      403.55     62.86 o 
  -7   3  26        0.40      -26.11     39.27 o 
 -41   1  27     1315.45     1322.23     89.58 o 
 -39   1  27      139.39      178.92     45.58 o 
 -37   1  27      109.10       82.04     38.70 o 
 -35   1  27        0.64       -1.37     30.73 o 
 -33   1  27     1910.97     1808.94     91.22 o 
 -31   1  27     1510.81     1436.28    145.42 o 
 -29   1  27     3822.99     4011.62    123.36 o 
 -27   1  27     1977.39     1884.05     88.61 o 
 -25   1  27      173.30      133.03     35.65 o 
 -23   1  27     1236.62     1279.40     86.20 o 
 -21   1  27      206.89      233.46     40.51 o 
 -19   1  27      550.10      483.98     49.79 o 
 -17   1  27        0.17       20.09     30.98 o 
 -15   1  27     2740.74     2795.27    107.77 o 
 -13   1  27      143.64      101.89     41.73 o 
 -11   1  27     2330.70     2227.33     87.70 o 
  -9   1  27      121.26       68.93     36.45 o 
  -7   1  27      862.20      890.21     65.75 o 
  -5   1  27      840.23      931.81     67.69 o 
  -3   1  27      341.67      377.83     59.09 o 
  -1   1  27       69.56       14.12     43.84 o 
   1   1  27       33.70       71.37     46.91 o 
 -38   2  27       51.43       74.60     38.80 o 
 -36   2  27      390.61      540.45    119.29 o 
 -34   2  27       34.17       -0.05     34.44 o 
 -32   2  27      220.40      218.27     45.80 o 
 -30   2  27      140.77      102.72     37.63 o 
 -28   2  27       97.61       46.41     33.34 o 
 -26   2  27      318.26      299.59     60.41 o 
 -24   2  27      541.59      469.38     61.38 o 
 -22   2  27      405.05      396.45     57.04 o 
 -20   2  27       30.64        9.18     35.08 o 
 -18   2  27     1324.30     1253.96    102.38 o 
 -16   2  27      112.68      167.31     84.69 o 
 -14   2  27      624.87      586.99    121.93 o 
 -12   2  27      626.54      580.64     66.70 o 
 -10   2  27       44.29       68.59     39.69 o 
  -8   2  27       67.20       46.40     40.88 o 
  -6   2  27       30.93       14.15     33.77 o 
  -4   2  27      654.61      540.55     85.02 o 
  -2   2  27      112.99      110.51     40.25 o 
 -31   3  27      516.76      516.58     72.38 o 
 -29   3  27       22.90      -21.51     39.12 o 
 -27   3  27     2504.60     2538.00    129.86 o 
 -25   3  27        2.50      -14.33     37.60 o 
 -23   3  27       94.74      114.40     48.58 o 
 -21   3  27      141.14      150.18     61.92 o 
 -19   3  27      364.92      223.41     63.15 o 
 -17   3  27      571.63      648.87     93.34 o 
 -15   3  27      258.15      295.64     74.00 o 
 -13   3  27      766.86      741.29     77.33 o 
 -11   3  27       42.83       65.76     42.28 o 
  -9   3  27      187.92      149.63     50.80 o 
 -40   0  28      666.39      759.56     99.60 o 
 -38   0  28       54.62      248.97     62.58 o 
 -36   0  28     1088.79     1194.58    113.56 o 
 -34   0  28       94.07       71.39     48.50 o 
 -32   0  28       13.80       30.86     42.84 o 
 -30   0  28     1258.04     1273.31    109.43 o 
 -28   0  28     3438.78     3484.14    160.49 o 
 -26   0  28       11.13       36.66     83.23 o 
 -24   0  28      369.86      375.41    162.08 o 
 -22   0  28     1333.49     1039.68     97.57 o 
 -20   0  28       37.03       88.88     46.97 o 
 -18   0  28       89.03      120.91     49.69 o 
 -16   0  28      276.74      183.25     56.95 o 
 -14   0  28     8970.05     8758.64    258.61 o 
 -12   0  28     1016.95     1220.96    101.45 o 
 -10   0  28     1107.50     1625.19    169.38 o 
  -8   0  28      174.07      181.75     58.17 o 
  -6   0  28      356.02      571.55     86.88 o 
  -4   0  28      399.45      400.87     77.25 o 
  -2   0  28      413.29      375.27    108.05 o 
   0   0  28      979.06     1376.96    181.06 o 
 -39   1  28       86.37       84.10     37.97 o 
 -37   1  28     1339.51     1125.85     84.94 o 
 -35   1  28       23.16       31.51     30.91 o 
 -33   1  28     1291.42     1251.03    119.71 o 
 -31   1  28      213.02      259.83     44.29 o 
 -29   1  28      176.04      162.21     38.87 o 
 -27   1  28      210.86      115.64     41.10 o 
 -25   1  28       81.11       87.10     34.19 o 
 -23   1  28        1.36       21.55     34.78 o 
 -21   1  28      242.38      363.11     47.76 o 
 -19   1  28        4.38      -11.73     26.79 o 
 -17   1  28      444.69      413.86     51.00 o 
 -15   1  28      631.06      619.26     54.63 o 
 -13   1  28       56.99       78.00     38.32 o 
 -11   1  28      182.29      103.09     41.26 o 
  -9   1  28        3.22       12.82     34.56 o 
  -7   1  28        6.69        3.33     32.05 o 
  -5   1  28      324.84      395.25     61.94 o 
  -3   1  28      168.17      173.50     52.10 o 
  -1   1  28      112.28       94.79     50.30 o 
 -36   2  28      345.56      459.22     61.33 o 
 -34   2  28      378.30      430.60     55.44 o 
 -32   2  28      318.78      358.70     52.27 o 
 -30   2  28      718.01      716.01    105.11 o 
 -28   2  28     1823.43     1859.19    106.22 o 
 -26   2  28      241.84      343.21     58.13 o 
 -24   2  28        0.01       -2.44     33.50 o 
 -22   2  28      171.29      120.83     43.24 o 
 -20   2  28        0.10      -15.90     31.94 o 
 -18   2  28      179.90      119.74     78.85 o 
 -16   2  28     1417.53     1824.96    135.21 o 
 -14   2  28     2246.45     2484.05    302.26 o 
 -12   2  28     1778.08     1893.95    150.42 o 
 -10   2  28       57.30       92.34     42.14 o 
  -8   2  28        1.88      -33.56     54.37 o 
  -6   2  28      211.17      298.94     59.12 o 
 -29   3  28       56.06      109.61     59.86 o 
 -27   3  28       16.60      -38.78     38.78 o 
 -25   3  28       48.46       81.28     47.61 o 
 -23   3  28        0.09       11.10     50.86 o 
 -21   3  28      614.32      746.64    103.30 o 
 -19   3  28     1230.99     1197.15    121.29 o 
 -17   3  28       45.26       78.52     53.11 o 
 -15   3  28      344.90      230.59     68.66 o 
 -13   3  28      194.09      239.96     53.66 o 
 -39   1  29      264.71      355.56     53.71 o 
 -37   1  29        1.14       -9.32     32.19 o 
 -35   1  29       41.92       70.25     38.78 o 
 -33   1  29      280.63      228.60     43.60 o 
 -31   1  29      405.01      358.52     51.38 o 
 -29   1  29      335.24      317.41     51.00 o 
 -27   1  29      530.42      540.11     56.27 o 
 -25   1  29      134.26       61.90     40.68 o 
 -23   1  29      666.78      514.21     54.59 o 
 -21   1  29       40.18       12.97     30.12 o 
 -19   1  29      592.58      697.42     59.14 o 
 -17   1  29     1174.80     1106.14     68.66 o 
 -15   1  29     2010.42     2039.80    106.53 o 
 -13   1  29     2630.64     2798.87    162.81 o 
 -11   1  29      520.87      651.12    102.21 o 
  -9   1  29       41.61       67.59     41.94 o 
  -7   1  29      395.64      355.13     90.53 o 
  -5   1  29      234.30      253.93     56.28 o 
 -36   2  29        4.28       -2.25     34.66 o 
 -34   2  29       35.89       36.19     37.55 o 
 -32   2  29        9.45        8.49     33.41 o 
 -30   2  29        0.14      -24.91     32.23 o 
 -28   2  29       28.43       33.69     38.16 o 
 -26   2  29      185.96      319.33     55.55 o 
 -24   2  29      125.05      160.67     47.15 o 
 -22   2  29       10.14       18.25     36.10 o 
 -20   2  29       23.09       72.89     48.23 o 
 -18   2  29      396.02      508.15    116.82 o 
 -16   2  29      200.46      299.01     72.19 o 
 -14   2  29        1.38       -0.47     46.97 o 
 -12   2  29      535.27      592.66     93.34 o 
 -10   2  29       35.16       88.71     44.68 o 
  -8   2  29       10.28      -29.19     38.88 o 
 -23   3  29       42.13       50.67     70.82 o 
 -21   3  29        0.08       -5.89    113.89 o 
 -38   0  30     1366.13     1416.13    125.92 o 
 -36   0  30     5275.51     5789.39    228.66 o 
 -34   0  30      195.60      239.72     62.07 o 
 -32   0  30       87.44      119.44     48.92 o 
 -30   0  30      763.67      568.00    130.69 o 
 -28   0  30       41.61       13.38     43.80 o 
 -26   0  30      288.88      252.18     80.31 o 
 -24   0  30      575.55      560.92     82.04 o 
 -22   0  30     3337.88     2882.81    187.63 o 
 -20   0  30      683.28      758.02     87.76 o 
 -18   0  30        1.10       34.09     42.45 o 
 -16   0  30      670.48      594.40     82.73 o 
 -14   0  30      438.14      243.56     61.31 o 
 -10   0  30        7.10       75.93     77.39 o 
  -8   0  30      637.97      568.01    128.50 o 
  -6   0  30      740.39      635.18    127.04 o 
 -37   1  30      181.38       99.07     40.30 o 
 -35   1  30       68.93       87.86     36.15 o 
 -33   1  30      390.10      483.41     80.11 o 
 -31   1  30       15.11       28.57     32.35 o 
 -29   1  30        6.98      -16.22     29.11 o 
 -27   1  30        2.22       14.84     31.09 o 
 -25   1  30      741.79      737.50     92.13 o 
 -23   1  30        2.43       58.75     34.53 o 
 -21   1  30      136.20      165.12     43.00 o 
 -19   1  30     1425.44     1416.86     79.29 o 
 -17   1  30       96.71      134.49     44.96 o 
 -15   1  30       55.57       36.58     48.97 o 
 -13   1  30      126.63       39.63     52.17 o 
 -11   1  30       67.59       30.68     57.68 o 
  -9   1  30      342.29      370.12    105.13 o 
  -7   1  30        0.29      -11.59     48.40 o 
 -34   2  30      157.77      152.39     45.19 o 
 -32   2  30       60.32      106.14     39.71 o 
 -30   2  30      230.08      178.72     51.01 o 
 -28   2  30      144.85      213.99     70.40 o 
 -26   2  30      371.95      211.92     52.13 o 
 -24   2  30      723.94     1039.98     92.85 o 
 -22   2  30     2098.80     2130.70    114.59 o 
 -20   2  30       26.93      -40.67     40.67 o 
 -18   2  30      115.38      150.40     80.31 o 
 -16   2  30      653.15      825.28    105.74 o 
 -14   2  30      138.26       86.26     58.93 o 
 -12   2  30      415.14      550.93     92.09 o 
 -37   1  31       99.06       31.79     46.89 o 
 -35   1  31      755.83      719.53     68.22 o 
 -33   1  31        9.74       67.09     35.65 o 
 -31   1  31       34.85       79.67     38.19 o 
 -29   1  31        0.11       38.96     33.21 o 
 -27   1  31      285.87      231.87     44.18 o 
 -25   1  31      313.41      355.24     49.93 o 
 -23   1  31     1088.93     1162.64     76.52 o 
 -21   1  31     2509.52     2568.73    101.11 o 
 -19   1  31      770.30      751.36     64.28 o 
 -17   1  31       14.89       -7.02     48.00 o 
 -15   1  31      263.87      125.58     77.39 o 
 -13   1  31      554.04      561.70    119.01 o 
 -11   1  31      233.90      160.72     65.41 o 
 -30   2  31      413.95      366.76     76.81 o 
 -28   2  31       89.30       83.59     43.30 o 
 -26   2  31      194.14      232.98     52.46 o 
 -24   2  31       31.74       65.16     40.25 o 
 -22   2  31     1332.66     1357.14    125.85 o 
 -20   2  31        8.77       40.43     53.11 o 
 -18   2  31      511.25      909.70    154.78 o 
 -16   2  31      244.46      172.25     73.01 o 
 -36   0  32      238.28      236.85     63.79 o 
 -34   0  32      105.72       70.07     51.10 o 
 -32   0  32     1027.41      980.12    107.89 o 
 -30   0  32      331.88      185.00     88.34 o 
 -28   0  32       95.45       72.47     54.14 o 
 -26   0  32      122.51       85.62     93.45 o 
 -24   0  32      988.62      681.93    162.08 o 
 -22   0  32     4065.54     3823.60    387.68 o 
 -20   0  32        8.44        9.49     47.50 o 
 -18   0  32     1256.69     1384.72    189.82 o 
 -16   0  32     3113.48     3100.12    212.46 o 
 -14   0  32      402.70      408.85    112.43 o 
 -12   0  32      422.17      820.63    138.72 o 
 -33   1  32       34.69       31.26     49.11 o 
 -31   1  32        9.59       -7.02     39.70 o 
 -29   1  32      501.17      504.33     81.99 o 
 -27   1  32       94.70       31.35     33.37 o 
 -25   1  32       42.20       55.69     47.00 o 
 -23   1  32      594.32      587.91     60.49 o 
 -21   1  32      496.29      459.89     54.71 o 
 -19   1  32      370.57      425.89     99.29 o 
 -17   1  32       10.79       79.87     73.74 o 
 -15   1  32        2.16      175.22     89.07 o 
 -31   1  33       68.17       67.60     39.22 o 
 -29   1  33     1540.61     1452.87    129.20 o 
 -27   1  33      177.85      136.79     41.78 o 
 -25   1  33      392.89      374.07     64.15 o 
 -23   1  33      263.16      297.59     57.03 o 
 -21   1  33      580.51      447.66     78.38 o 
 -19   1  33      391.63      337.84     91.26 o 
 -28   0  34     1230.98     1403.83    213.19 o 
 -26   0  34       78.59       96.52     62.96 o 
 -24   0  34      139.89      108.12     58.00 o 
                                                 
